# Supplementary material for: New data on spiders (Arachnida, Araneae) of the Arabian Peninsula and the Levant, with new species and records
Source: Zookeys. 2026 Apr 3;1276:95–124. doi: 10.3897/zookeys.1276.186138 (PMC13069394; doi:10.3897/zookeys.1276.186138)
Supplement: XML Treatment for Dorceus saif [file zookeys.1276.186138-treatment2.xml]

<!DOCTYPE tp:taxon-treatment
  PUBLIC "-//TaxonX//DTD Taxonomic Treatment Publishing DTD v0 20100105//EN" "tax-treatment-NSO.dtd">
<tp:taxon-treatment xmlns:tp="http://www.plazi.org/taxpub"><tp:treatment-meta><kwd-group><label>Taxon classification</label><kwd>
                <named-content content-type="kingdom">Animalia</named-content>
              </kwd><kwd>
                <named-content content-type="order">Araneae</named-content>
              </kwd><kwd>
                <named-content content-type="family">Eresidae</named-content>
              </kwd></kwd-group><mixed-citation publication-type="journal"><person-group><name><surname>Zamani</surname><given-names>Alireza</given-names></name><name><surname>Marusik</surname><given-names>Yuri M.</given-names></name><name><surname>Sharaf</surname><given-names>Mostafa R.</given-names></name><name><surname>Al Ketbi</surname><given-names>Khafiya</given-names></name><name><surname>Szűts</surname><given-names>Tamás</given-names></name></person-group><article-title>New data on spiders (<tp:taxon-name><tp:taxon-name-part taxon-name-part-type="class" reg="Arachnida">Arachnida</tp:taxon-name-part></tp:taxon-name>, <tp:taxon-name><tp:taxon-name-part taxon-name-part-type="order" reg="Araneae">Araneae</tp:taxon-name-part></tp:taxon-name>) of the Arabian Peninsula and the Levant, with new species and records</article-title><source>Zookeys</source><day>03</day><month>04</month><year>2026</year><volume>1276</volume><fpage>95</fpage><lpage>124</lpage><pub-id pub-id-type="doi">10.3897/zookeys.1276.186138</pub-id></mixed-citation></tp:treatment-meta><tp:nomenclature><tp:taxon-name><object-id xmlns:xlink="http://www.w3.org/1999/xlink" content-type="arpha" xlink:type="simple">DFDF9D60-0ECB-5244-A648-87890212A161</object-id><tp:taxon-name-part taxon-name-part-type="genus" reg="Dorceus">Dorceus</tp:taxon-name-part> <tp:taxon-name-part taxon-name-part-type="species" reg="saif">saif</tp:taxon-name-part><object-id xmlns:xlink="http://www.w3.org/1999/xlink" content-type="zoobank" xlink:type="simple">https://zoobank.org/C9658AC5-7938-4122-B8D7-B2D8A9396E57</object-id></tp:taxon-name><tp:taxon-authority>Szűts &amp; Zamani,</tp:taxon-authority><tp:taxon-status xmlns:xlink="http://www.w3.org/1999/xlink" xlink:type="simple">sp. nov.</tp:taxon-status><xref ref-type="fig" rid="F3">Fig. 3A–G</xref></tp:nomenclature><tp:treatment-sec sec-type="Type material"><title>Type material.</title><p><bold><italic>Holotype</italic></bold> • ♂ (HNHM11596), Saudi Arabia: Eastern Prov.: As Saffaniyah, Saudi Aramco Tanajib Airport, <named-content xmlns:xlink="http://www.w3.org/1999/xlink" content-type="dwc:verbatimCoordinates" xlink:type="simple">27°52'N, 48°46'E</named-content>, 10.6.2021 (C.J. Melancon).</p></tp:treatment-sec><tp:treatment-sec sec-type="Diagnosis"><title>Diagnosis.</title><p>The male of this species can be distinguished from most congeners by its long conductor blade. It resembles <italic><tp:taxon-name><tp:taxon-name-part taxon-name-part-type="genus" reg="Dorceus">D.</tp:taxon-name-part> <tp:taxon-name-part taxon-name-part-type="species" reg="trianguliceps">trianguliceps</tp:taxon-name-part></tp:taxon-name></italic> Simon, 1911 in having a strongly curved, broad conductor tip, but differs in the blade being more protruding and in the ejaculatory duct diverging from the base of the conductor (vs parallel; cf. Fig. <xref ref-type="fig" rid="F3">3F, G</xref> vs <xref ref-type="bibr" rid="B15">El-Hennawy 2002</xref>: fig. 14). The coloration pattern is also diagnostic: the cephalic area is entirely covered with white setae, whereas the thoracic area lacks them (Fig. <xref ref-type="fig" rid="F3">3A–C</xref>), and the abdominal dorsum is white (Fig. <xref ref-type="fig" rid="F3">3A</xref>).</p><fig id="F3" position="float" orientation="portrait"><object-id xmlns:xlink="http://www.w3.org/1999/xlink" content-type="doi" xlink:type="simple">10.3897/zookeys.1276.186138.figure3</object-id><object-id xmlns:xlink="http://www.w3.org/1999/xlink" content-type="arpha" xlink:type="simple">7592ADB4-AFF0-5E1E-9B46-5506F0DBD4CA</object-id><label>Figure 3.</label><caption><p><italic><tp:taxon-name><tp:taxon-name-part taxon-name-part-type="genus" reg="Dorceus">Dorceus</tp:taxon-name-part> <tp:taxon-name-part taxon-name-part-type="species" reg="saif">saif</tp:taxon-name-part></tp:taxon-name></italic> sp. nov., male. <bold>A–C</bold>. Habitus, dorsal, dorsolateral, and lateral views; <bold>D, E</bold>. Palp, prolateral and ventral views; <bold>F, G</bold>. Ditto, varying retrolateral views. Abbreviation: <italic>Ed</italic> = ejaculatory duct.</p></caption><graphic xmlns:xlink="http://www.w3.org/1999/xlink" xlink:href="zookeys-1276-095_article-186138__-g003.jpg" id="oo_1582212.jpg" position="float" orientation="portrait" xlink:type="simple"><uri content-type="original_file" xlink:type="simple">https://binary.pensoft.net/fig/1582212</uri></graphic></fig></tp:treatment-sec><tp:treatment-sec sec-type="Description"><title>Description.</title><p><bold>Male</bold>. Habitus as in Fig. <xref ref-type="fig" rid="F3">3A–C</xref>. Total length 5.75. Carapace 3.20 long, 2.20 wide, 1.80 high. Carapace integument yellow, covered entirely with white setae in pars cephalica, reaching down to middle eyes; chelicerae and frontal side of carapace below middle eyes covered densely with thick black setae (Fig. <xref ref-type="fig" rid="F3">3B</xref>); pars thoracica with sparse black slender setae; labium, sternum, and maxillae pale brown. Femora and proximal end of tibiae with mainly black setae (few white setae on proximal part), other parts of legs with white setae. Abdomen white dorsally, dark grey laterally and ventrally. Spinnerets dark grey. Measurements of legs: I: 6.90 (2.15, 1.20, 1.25, 1.50, 0.80); II: 6.65 (2.00, 1.20, 1.15, 1.60, 0.70); III: 5.75 (1.95, 0.80, 1.00, 1.20, 0.80); IV: 7.80 (2.60, 1.10, 1.65, 1.55, 0.90).</p><p>Palp as in Fig. <xref ref-type="fig" rid="F3">3D–G</xref>; spermophor slightly bent medially (Fig. <xref ref-type="fig" rid="F3">3F, G</xref>); ejaculatory duct (<italic>Ed</italic>) diverging from conductor base (Fig. <xref ref-type="fig" rid="F3">3F</xref>); conductor long, curved blade-shaped in lateral view.</p><p><bold>Female</bold>. Unknown.</p></tp:treatment-sec><tp:treatment-sec sec-type="Distribution"><title>Distribution.</title><p>Known only from the type locality in the Eastern Province, northeastern Saudi Arabia. This is the first record of <italic><tp:taxon-name><tp:taxon-name-part taxon-name-part-type="genus" reg="Dorceus">Dorceus</tp:taxon-name-part></tp:taxon-name></italic> C.L. Koch, 1846 from this country and the easternmost known record of the genus.</p></tp:treatment-sec><tp:treatment-sec sec-type="Etymology"><title>Etymology.</title><p>The specific epithet is an Arabic word meaning “sword,” referring to the shape of the conductor in lateral view.</p></tp:treatment-sec><ref-list><ref id="B15"><mixed-citation xmlns:xlink="http://www.w3.org/1999/xlink" xlink:type="simple">El-Hennawy HK (2002) Revision of the North African spider genus <italic><tp:taxon-name><tp:taxon-name-part taxon-name-part-type="genus">Dorceus</tp:taxon-name-part></tp:taxon-name></italic> C. L. Koch, 1846 (<tp:taxon-name><tp:taxon-name-part taxon-name-part-type="order">Araneae</tp:taxon-name-part></tp:taxon-name>: <tp:taxon-name><tp:taxon-name-part taxon-name-part-type="family">Eresidae</tp:taxon-name-part></tp:taxon-name>). Serket 8: 57–72.</mixed-citation></ref></ref-list></tp:taxon-treatment>
