# Supplementary material for: New data on spiders (Arachnida, Araneae) of the Arabian Peninsula and the Levant, with new species and records
Source: Zookeys. 2026 Apr 3;1276:95–124. doi: 10.3897/zookeys.1276.186138 (PMC13069394; doi:10.3897/zookeys.1276.186138)
Supplement: XML Treatment for Loureedia melanconi [file zookeys.1276.186138-treatment3.xml]

<!DOCTYPE tp:taxon-treatment
  PUBLIC "-//TaxonX//DTD Taxonomic Treatment Publishing DTD v0 20100105//EN" "tax-treatment-NSO.dtd">
<tp:taxon-treatment xmlns:tp="http://www.plazi.org/taxpub"><tp:treatment-meta><kwd-group><label>Taxon classification</label><kwd>
                <named-content content-type="kingdom">Animalia</named-content>
              </kwd><kwd>
                <named-content content-type="order">Araneae</named-content>
              </kwd><kwd>
                <named-content content-type="family">Eresidae</named-content>
              </kwd></kwd-group><mixed-citation publication-type="journal"><person-group><name><surname>Zamani</surname><given-names>Alireza</given-names></name><name><surname>Marusik</surname><given-names>Yuri M.</given-names></name><name><surname>Sharaf</surname><given-names>Mostafa R.</given-names></name><name><surname>Al Ketbi</surname><given-names>Khafiya</given-names></name><name><surname>Szűts</surname><given-names>Tamás</given-names></name></person-group><article-title>New data on spiders (<tp:taxon-name><tp:taxon-name-part taxon-name-part-type="class" reg="Arachnida">Arachnida</tp:taxon-name-part></tp:taxon-name>, <tp:taxon-name><tp:taxon-name-part taxon-name-part-type="order" reg="Araneae">Araneae</tp:taxon-name-part></tp:taxon-name>) of the Arabian Peninsula and the Levant, with new species and records</article-title><source>Zookeys</source><day>03</day><month>04</month><year>2026</year><volume>1276</volume><fpage>95</fpage><lpage>124</lpage><pub-id pub-id-type="doi">10.3897/zookeys.1276.186138</pub-id></mixed-citation></tp:treatment-meta><tp:nomenclature><tp:taxon-name><object-id xmlns:xlink="http://www.w3.org/1999/xlink" content-type="arpha" xlink:type="simple">877A5FB9-3240-578B-AE18-2B7DD0F0450A</object-id>
                    		<tp:taxon-name-part taxon-name-part-type="genus" reg="Loureedia">Loureedia</tp:taxon-name-part> <tp:taxon-name-part taxon-name-part-type="species" reg="melanconi">melanconi</tp:taxon-name-part>
                    	
                    		<object-id xmlns:xlink="http://www.w3.org/1999/xlink" content-type="zoobank" xlink:type="simple">https://zoobank.org/A765907E-ECD7-4877-A123-348E2C6547DA</object-id>
                    	</tp:taxon-name><tp:taxon-authority>Szűts &amp; Zamani,</tp:taxon-authority><tp:taxon-status xmlns:xlink="http://www.w3.org/1999/xlink" xlink:type="simple">sp. nov.</tp:taxon-status><xref ref-type="fig" rid="F4">Fig. 4A–F</xref></tp:nomenclature><tp:treatment-sec sec-type="Type material"><title>Type material.</title><p><bold><italic>Holotype</italic></bold> • ♂ (HNHM11521), Saudi Arabia: Eastern Prov.: As Saffaniyah, Saudi Aramco Tanajib Airport, <named-content xmlns:xlink="http://www.w3.org/1999/xlink" content-type="dwc:verbatimCoordinates" xlink:type="simple">27°52'N, 48°46'E</named-content>, 17.11.2021 (C.J. Melancon).</p></tp:treatment-sec><tp:treatment-sec sec-type="Diagnosis"><title>Diagnosis.</title><p>The prolateral arm of the conductor (<italic>Pa</italic>) is strongly bent, resembling that of <italic><tp:taxon-name><tp:taxon-name-part taxon-name-part-type="genus" reg="Loureedia">L.</tp:taxon-name-part> <tp:taxon-name-part taxon-name-part-type="species" reg="phoenixi">phoenixi</tp:taxon-name-part></tp:taxon-name></italic> Zamani &amp; Marusik, 2020 and <italic><tp:taxon-name><tp:taxon-name-part taxon-name-part-type="genus" reg="Loureedia">L.</tp:taxon-name-part> <tp:taxon-name-part taxon-name-part-type="species" reg="jerbae">jerbae</tp:taxon-name-part></tp:taxon-name></italic> (El-Hennawy, 2005) (cf. Fig. <xref ref-type="fig" rid="F4">4D</xref> vs <xref ref-type="bibr" rid="B42">Szűts et al. 2023</xref>: fig. 6A, B). It can be distinguished from <italic><tp:taxon-name><tp:taxon-name-part taxon-name-part-type="genus" reg="Loureedia">L.</tp:taxon-name-part> <tp:taxon-name-part taxon-name-part-type="species" reg="phoenixi">phoenixi</tp:taxon-name-part></tp:taxon-name></italic> by the larger retrolateral arm of the conductor (<italic>Ra</italic>; Fig. <xref ref-type="fig" rid="F4">4F</xref>), and from <italic><tp:taxon-name><tp:taxon-name-part taxon-name-part-type="genus" reg="Loureedia">L.</tp:taxon-name-part> <tp:taxon-name-part taxon-name-part-type="species" reg="jerbae">jerbae</tp:taxon-name-part></tp:taxon-name></italic> by the apical curvature of the retrolateral conductor margin (vs straight), as well as by the blunt tip of the retrolateral arm of the conductor (vs pointed). The male also differs from <italic><tp:taxon-name><tp:taxon-name-part taxon-name-part-type="genus" reg="Loureedia">L.</tp:taxon-name-part> <tp:taxon-name-part taxon-name-part-type="species" reg="phoenixi">phoenixi</tp:taxon-name-part></tp:taxon-name></italic> in body coloration, particularly in lacking large white dorsal abdominal spots (cf. Fig. <xref ref-type="fig" rid="F4">4A</xref> vs <xref ref-type="bibr" rid="B52">Zamani and Marusik 2020</xref>: fig. 1a–f). The general coloration of the species is very similar to that of <italic><tp:taxon-name><tp:taxon-name-part taxon-name-part-type="genus" reg="Loureedia">L.</tp:taxon-name-part> <tp:taxon-name-part taxon-name-part-type="species" reg="maroccana">maroccana</tp:taxon-name-part></tp:taxon-name></italic> Gál, Kovács, Bagyó, Vári &amp; Prazsák, 2017 and <italic><tp:taxon-name><tp:taxon-name-part taxon-name-part-type="genus" reg="Loureedia">L.</tp:taxon-name-part> <tp:taxon-name-part taxon-name-part-type="species" reg="jerbae">jerbae</tp:taxon-name-part></tp:taxon-name></italic>, but the patellae bear broad stripes on both ends (~20% of the segment length covered with black setae, as in <italic><tp:taxon-name><tp:taxon-name-part taxon-name-part-type="genus" reg="Loureedia">L.</tp:taxon-name-part> <tp:taxon-name-part taxon-name-part-type="species" reg="phoenixi">phoenixi</tp:taxon-name-part></tp:taxon-name></italic>), whereas <italic><tp:taxon-name><tp:taxon-name-part taxon-name-part-type="genus" reg="Loureedia">L.</tp:taxon-name-part> <tp:taxon-name-part taxon-name-part-type="species" reg="maroccana">maroccana</tp:taxon-name-part></tp:taxon-name></italic> and <italic><tp:taxon-name><tp:taxon-name-part taxon-name-part-type="genus" reg="Loureedia">L.</tp:taxon-name-part> <tp:taxon-name-part taxon-name-part-type="species" reg="jerbae">jerbae</tp:taxon-name-part></tp:taxon-name></italic> have only thin white stripes in these areas (cf. Fig. <xref ref-type="fig" rid="F4">4A</xref> vs <xref ref-type="bibr" rid="B42">Szűts et al. 2023</xref>: fig. 2B, D).</p><fig id="F4" position="float" orientation="portrait"><object-id xmlns:xlink="http://www.w3.org/1999/xlink" content-type="doi" xlink:type="simple">10.3897/zookeys.1276.186138.figure4</object-id><object-id xmlns:xlink="http://www.w3.org/1999/xlink" content-type="arpha" xlink:type="simple">DD5360F9-7A37-5B0C-B300-65760CF18626</object-id><label>Figure 4.</label><caption><p><italic><tp:taxon-name><tp:taxon-name-part taxon-name-part-type="genus" reg="Loureedia">Loureedia</tp:taxon-name-part> <tp:taxon-name-part taxon-name-part-type="species" reg="melanconi">melanconi</tp:taxon-name-part></tp:taxon-name></italic> sp. nov., male. <bold>A, B</bold>. Habitus, dorsal and lateral views; <bold>C, E</bold>. Palp, varying ventral views; <bold>D, F</bold>. Ditto, varying retrolateral views. Abbreviations: <italic>Pa</italic> = prolateral arm of the conductor; <italic>Ra</italic> = retrolateral arm of the conductor.</p></caption><graphic xmlns:xlink="http://www.w3.org/1999/xlink" xlink:href="zookeys-1276-095_article-186138__-g004.jpg" id="oo_1582213.jpg" position="float" orientation="portrait" xlink:type="simple"><uri content-type="original_file" xlink:type="simple">https://binary.pensoft.net/fig/1582213</uri></graphic></fig></tp:treatment-sec><tp:treatment-sec sec-type="Description"><title>Description.</title><p><bold>Male</bold>. Habitus as in Fig. <xref ref-type="fig" rid="F4">4A, B</xref>. Total length 12.40. Carapace 6.55 long, 5.25 wide, 3.80 high. Carapace, sternum, labium, chelicerae, and maxillae dark walnut brown with reddish shine. Carapace anteriorly densely covered with long black setae; pars cephalica covered with red scales, pars thoracica covered with red and scattered white setae. Legs covered with thin black setae, with distinct thick, dense bands of white setae at all joints. Abdomen covered with black setae, dorsally with crimson red longitudinal foliate pattern bearing white spots at its lateral extensions; anteriormost part of median globular pattern trilobed, lateral lobes white and anterior lobe crimson red. Spinnerets black. Measurements of legs: I: 12.40 (3.85, 2.20, 2.75, 2.25, 1.35); II: 11.65 (3.80, 1.95, 2.30, 2.25, 1.35); III: 10.40 (3.45, 2.05, 2.10, 1.80, 1.00); IV: 12.75 (4.15, 2.15, 3.05, 2.30, 1.10).</p><p>Palp as in Fig. <xref ref-type="fig" rid="F4">4C–F</xref>; stem of conductor ~1.5× longer than wide, with straight prolateral margin forming right angle with posterior margin, and slightly curved retrolateral margin; prolateral arm of conductor (<italic>Pa</italic>) sharp-tipped and slightly shorter than blunt-tipped retrolateral one (<italic>Ra</italic>).</p><p><bold>Female</bold>. Unknown.</p></tp:treatment-sec><tp:treatment-sec sec-type="Remarks"><title>Remarks.</title><p>Molecular analyses were conducted to evaluate the phylogenetic relationships of the species. These analyses consistently recovered the <italic><tp:taxon-name><tp:taxon-name-part taxon-name-part-type="genus" reg="Loureedia">L.</tp:taxon-name-part> <tp:taxon-name-part taxon-name-part-type="species" reg="jerbae">jerbae</tp:taxon-name-part></tp:taxon-name></italic>-<italic><tp:taxon-name><tp:taxon-name-part taxon-name-part-type="genus" reg="Loureedia">L.</tp:taxon-name-part> <tp:taxon-name-part taxon-name-part-type="species" reg="phoenixi">phoenixi</tp:taxon-name-part></tp:taxon-name></italic>-<italic><tp:taxon-name><tp:taxon-name-part taxon-name-part-type="genus" reg="Loureedia">L.</tp:taxon-name-part> <tp:taxon-name-part taxon-name-part-type="species" reg="melanconi">melanconi</tp:taxon-name-part></tp:taxon-name></italic> clade, with a closer relationship between the latter two, with another cryptic species from Algeria (Fig. <xref ref-type="fig" rid="F5">5A</xref>). The phylogenetic analyses produced two alternative topologies: the maximum-likelihood analysis placed the <italic><tp:taxon-name><tp:taxon-name-part taxon-name-part-type="genus" reg="Loureedia">L.</tp:taxon-name-part> <tp:taxon-name-part taxon-name-part-type="species" reg="jerbae">jerbae</tp:taxon-name-part></tp:taxon-name></italic>-<italic><tp:taxon-name><tp:taxon-name-part taxon-name-part-type="genus" reg="Loureedia">L.</tp:taxon-name-part> <tp:taxon-name-part taxon-name-part-type="species" reg="phoenixi">phoenixi</tp:taxon-name-part></tp:taxon-name></italic>-<italic><tp:taxon-name><tp:taxon-name-part taxon-name-part-type="genus" reg="Loureedia">L.</tp:taxon-name-part> <tp:taxon-name-part taxon-name-part-type="species" reg="melanconi">melanconi</tp:taxon-name-part></tp:taxon-name></italic> clade as sister to <italic><tp:taxon-name><tp:taxon-name-part taxon-name-part-type="genus" reg="Loureedia">L.</tp:taxon-name-part> <tp:taxon-name-part taxon-name-part-type="species" reg="maroccana">maroccana</tp:taxon-name-part></tp:taxon-name></italic>, whereas the Bayesian analysis suggested a sister relationship to the cryptic Algerian species (Fig. <xref ref-type="fig" rid="F5">5B</xref>). However, none of these groupings received strong support.</p><fig id="F5" position="float" orientation="portrait"><object-id xmlns:xlink="http://www.w3.org/1999/xlink" content-type="doi" xlink:type="simple">10.3897/zookeys.1276.186138.figure5</object-id><object-id xmlns:xlink="http://www.w3.org/1999/xlink" content-type="arpha" xlink:type="simple">460CDF72-81CE-51E2-86FF-6B39D347AA87</object-id><label>Figure 5.</label><caption><p>Phylogenetic hypotheses and species delimitations for <italic><tp:taxon-name><tp:taxon-name-part taxon-name-part-type="genus" reg="Loureedia">Loureedia</tp:taxon-name-part></tp:taxon-name></italic> species based on the COI marker. <bold>A</bold>. Maximum likelihood (GTR+G+I model); <bold>B</bold>. Bayesian inference; <bold>C</bold>. ASAP species delimitation analysis. Sequences generated in this study are indicated in bold.</p></caption><graphic xmlns:xlink="http://www.w3.org/1999/xlink" xlink:href="zookeys-1276-095_article-186138__-g005.jpg" id="oo_1582214.jpg" position="float" orientation="portrait" xlink:type="simple"><uri content-type="original_file" xlink:type="simple">https://binary.pensoft.net/fig/1582214</uri></graphic></fig><p>The three best-scoring ASAP results were largely congruent. Two supported the <italic><tp:taxon-name><tp:taxon-name-part taxon-name-part-type="genus" reg="Loureedia">L.</tp:taxon-name-part> <tp:taxon-name-part taxon-name-part-type="species" reg="jerbae">jerbae</tp:taxon-name-part></tp:taxon-name></italic>-<italic><tp:taxon-name><tp:taxon-name-part taxon-name-part-type="genus" reg="Loureedia">L.</tp:taxon-name-part> <tp:taxon-name-part taxon-name-part-type="species" reg="phoenixi">phoenixi</tp:taxon-name-part></tp:taxon-name></italic>-<italic><tp:taxon-name><tp:taxon-name-part taxon-name-part-type="genus" reg="Loureedia">L.</tp:taxon-name-part> <tp:taxon-name-part taxon-name-part-type="species" reg="melanconi">melanconi</tp:taxon-name-part></tp:taxon-name></italic> clade as three species (and also indicated partitioning within <italic><tp:taxon-name><tp:taxon-name-part taxon-name-part-type="genus" reg="Loureedia">L.</tp:taxon-name-part> <tp:taxon-name-part taxon-name-part-type="species" reg="annulipes">annulipes</tp:taxon-name-part></tp:taxon-name></italic> (Lucas, 1857)), whereas one recovered them as a single species. One of the former two analyses also suggested partitioning within <italic><tp:taxon-name><tp:taxon-name-part taxon-name-part-type="genus" reg="Loureedia">L.</tp:taxon-name-part> <tp:taxon-name-part taxon-name-part-type="species" reg="colleni">colleni</tp:taxon-name-part></tp:taxon-name></italic> Henriques, Miñano &amp; Pérez-Zarcos, 2018 (Fig. <xref ref-type="fig" rid="F5">5C</xref>).</p><p>Considering the genetic distance of nearly 2% from <italic><tp:taxon-name><tp:taxon-name-part taxon-name-part-type="genus" reg="Loureedia">L.</tp:taxon-name-part> <tp:taxon-name-part taxon-name-part-type="species" reg="phoenixi">phoenixi</tp:taxon-name-part></tp:taxon-name></italic>, together with the distinct differences in coloration, conductor morphology, and geographic distribution, we treat the specimen from Saudi Arabia as a separate species.</p></tp:treatment-sec><tp:treatment-sec sec-type="Distribution"><title>Distribution.</title><p>Known only from the type locality in the Eastern Province, northeastern Saudi Arabia. This is the first record of <italic><tp:taxon-name><tp:taxon-name-part taxon-name-part-type="genus" reg="Loureedia">Loureedia</tp:taxon-name-part></tp:taxon-name></italic> Miller, Griswold, Scharff, Řezáč, Szűts &amp; Marhabaie, 2012 from this country and the southernmost known record of the genus.</p></tp:treatment-sec><tp:treatment-sec sec-type="Etymology"><title>Etymology.</title><p>This species is named after Casey J. Melancon, an American who collected the holotype and is working as a lead avionics and aircraft electrical technician in Saudi Arabia.</p><sec sec-type="Family Filistatidae Ausserer, 1867" id="sec10"><title>Family <tp:taxon-name><tp:taxon-name-part taxon-name-part-type="family" reg="Filistatidae">Filistatidae</tp:taxon-name-part></tp:taxon-name> Ausserer, 1867</title></sec></tp:treatment-sec><ref-list><ref id="B42"><mixed-citation xmlns:xlink="http://www.w3.org/1999/xlink" xlink:type="simple">Szűts T, Szabó K, Zamani A, Forman M, Miller J, Oger P, Fabregat M, Kovács G, Gál J (2023) A study in scarlet: integrative taxonomy of the spider genus <italic><tp:taxon-name><tp:taxon-name-part taxon-name-part-type="genus">Loureedia</tp:taxon-name-part></tp:taxon-name></italic> (<tp:taxon-name><tp:taxon-name-part taxon-name-part-type="order">Araneae</tp:taxon-name-part></tp:taxon-name>: <tp:taxon-name><tp:taxon-name-part taxon-name-part-type="family">Eresidae</tp:taxon-name-part></tp:taxon-name>). Diversity 15(2): 238 [1–26]. <ext-link xlink:href="10.3390/d15020238" ext-link-type="doi" xlink:type="simple">https://doi.org/10.3390/d15020238</ext-link></mixed-citation></ref><ref id="B52"><mixed-citation xmlns:xlink="http://www.w3.org/1999/xlink" xlink:type="simple">Zamani A, Marusik YM (2020) A new and easternmost species of <italic><tp:taxon-name><tp:taxon-name-part taxon-name-part-type="genus">Loureedia</tp:taxon-name-part></tp:taxon-name></italic> (<tp:taxon-name><tp:taxon-name-part taxon-name-part-type="order">Araneae</tp:taxon-name-part></tp:taxon-name>: <tp:taxon-name><tp:taxon-name-part taxon-name-part-type="family">Eresidae</tp:taxon-name-part></tp:taxon-name>) from Iran. <tp:taxon-name><tp:taxon-name-part taxon-name-part-type="phylum">Arthropoda</tp:taxon-name-part></tp:taxon-name> Selecta 29(2): 239–243. <ext-link xlink:href="10.15298/arthsel.29.2.09" ext-link-type="doi" xlink:type="simple">https://doi.org/10.15298/arthsel.29.2.09</ext-link></mixed-citation></ref></ref-list></tp:taxon-treatment>
