# Supplementary material for: New data on spiders (Arachnida, Araneae) of the Arabian Peninsula and the Levant, with new species and records
Source: Zookeys. 2026 Apr 3;1276:95–124. doi: 10.3897/zookeys.1276.186138 (PMC13069394; doi:10.3897/zookeys.1276.186138)
Supplement: XML Treatment for Sahastata [file zookeys.1276.186138-treatment4.xml]

<!DOCTYPE tp:taxon-treatment
  PUBLIC "-//TaxonX//DTD Taxonomic Treatment Publishing DTD v0 20100105//EN" "tax-treatment-NSO.dtd">
<tp:taxon-treatment xmlns:tp="http://www.plazi.org/taxpub"><tp:treatment-meta><kwd-group><label>Taxon classification</label><kwd>
                <named-content content-type="kingdom">Animalia</named-content>
              </kwd><kwd>
                <named-content content-type="order">Araneae</named-content>
              </kwd><kwd>
                <named-content content-type="family">Filistatidae</named-content>
              </kwd></kwd-group><mixed-citation publication-type="journal"><person-group><name><surname>Zamani</surname><given-names>Alireza</given-names></name><name><surname>Marusik</surname><given-names>Yuri M.</given-names></name><name><surname>Sharaf</surname><given-names>Mostafa R.</given-names></name><name><surname>Al Ketbi</surname><given-names>Khafiya</given-names></name><name><surname>Szűts</surname><given-names>Tamás</given-names></name></person-group><article-title>New data on spiders (<tp:taxon-name><tp:taxon-name-part taxon-name-part-type="class" reg="Arachnida">Arachnida</tp:taxon-name-part></tp:taxon-name>, <tp:taxon-name><tp:taxon-name-part taxon-name-part-type="order" reg="Araneae">Araneae</tp:taxon-name-part></tp:taxon-name>) of the Arabian Peninsula and the Levant, with new species and records</article-title><source>Zookeys</source><day>03</day><month>04</month><year>2026</year><volume>1276</volume><fpage>95</fpage><lpage>124</lpage><pub-id pub-id-type="doi">10.3897/zookeys.1276.186138</pub-id></mixed-citation></tp:treatment-meta><tp:nomenclature><tp:taxon-name><object-id xmlns:xlink="http://www.w3.org/1999/xlink" content-type="arpha" xlink:type="simple">819CD96D-EF55-5672-AB12-13FA164A231E</object-id>
                    		<tp:taxon-name-part taxon-name-part-type="genus" reg="Sahastata">Sahastata</tp:taxon-name-part>
                    	</tp:taxon-name><tp:taxon-status xmlns:xlink="http://www.w3.org/1999/xlink" xlink:type="simple">sp.</tp:taxon-status><xref ref-type="fig" rid="F6">Figs 6D</xref><xref ref-type="fig" rid="F7">, 7A</xref><xref ref-type="fig" rid="F7">, 7B</xref><tp:nomenclature-citation-list><tp:nomenclature-citation><tp:taxon-name><tp:taxon-name-part taxon-name-part-type="genus" reg="Sahastata">Sahastata</tp:taxon-name-part> <tp:taxon-name-part taxon-name-part-type="species" reg="infuscata">infuscata</tp:taxon-name-part></tp:taxon-name><comment>: <xref ref-type="bibr" rid="B31">Magalhaes et al. 2020</xref>: 242, fig. 25C (♀).</comment></tp:nomenclature-citation></tp:nomenclature-citation-list></tp:nomenclature><tp:treatment-sec sec-type="Material"><title>Material.</title><p>Saudi Arabia: Jazan Prov.: • 1♀ (<abbrev xmlns:xlink="http://www.w3.org/1999/xlink" content-type="institution" xlink:title="Zoological Museum of the University of Turku" xlink:type="simple">ZMUT</abbrev>), Dayhamah, <named-content xmlns:xlink="http://www.w3.org/1999/xlink" content-type="dwc:verbatimCoordinates" xlink:type="simple">16°31'56.8"N, 42°47'39.2"E</named-content>, 3.8.2024 (I.M. Fageeh).</p></tp:treatment-sec><tp:treatment-sec sec-type="Description"><title>Description.</title><p><bold>Female</bold>. Habitus as in Fig. <xref ref-type="fig" rid="F6">6D</xref>. Total length 11.20. Carapace 4.60 long, 3.15 wide. Carapace pale brown, with dark brown clypeus and post ocular marking; chelicerae, maxillae, labium, and sternum covered with dark brown pubescens. Abdomen and spinnerets greyish brown. Legs brown. Measurements of legs: I: 17.85 (4.85, 1.80, 4.70, 4.35, 2.15), II: 12.95 (3.65, 1.55, 3.10, 2.95, 1.70), III: 10.45 (3.05, 1.55, 2.25, 2.40, 1.20), IV: 13.30+missing tarsus (4.20, 1.80, 3.85, 3.45, missing).</p><fig id="F6" position="float" orientation="portrait"><object-id xmlns:xlink="http://www.w3.org/1999/xlink" content-type="doi" xlink:type="simple">10.3897/zookeys.1276.186138.figure6</object-id><object-id xmlns:xlink="http://www.w3.org/1999/xlink" content-type="arpha" xlink:type="simple">91ABD2E4-F587-545A-9B35-F09B498C0194</object-id><label>Figure 6.</label><caption><p>Habitus of <italic><tp:taxon-name><tp:taxon-name-part taxon-name-part-type="genus" reg="Trochosa">Trochosa</tp:taxon-name-part> <tp:taxon-name-part taxon-name-part-type="species" reg="dentichelis">dentichelis</tp:taxon-name-part></tp:taxon-name></italic> (<bold>A</bold>), <italic><tp:taxon-name><tp:taxon-name-part taxon-name-part-type="genus" reg="Arctosa">Arctosa</tp:taxon-name-part> <tp:taxon-name-part taxon-name-part-type="species" reg="formosa">formosa</tp:taxon-name-part></tp:taxon-name></italic> sp. nov. (<bold>B, C</bold>), <italic><tp:taxon-name><tp:taxon-name-part taxon-name-part-type="genus" reg="Sahastata">Sahastata</tp:taxon-name-part></tp:taxon-name></italic> sp. (<bold>D</bold>), <italic><tp:taxon-name><tp:taxon-name-part taxon-name-part-type="genus" reg="Synaphosus">Synaphosus</tp:taxon-name-part> <tp:taxon-name-part taxon-name-part-type="species" reg="dulcicola">dulcicola</tp:taxon-name-part></tp:taxon-name></italic> sp. nov. (<bold>E</bold>), and <italic><tp:taxon-name><tp:taxon-name-part taxon-name-part-type="genus" reg="Prodidomus">Prodidomus</tp:taxon-name-part> <tp:taxon-name-part taxon-name-part-type="species" reg="emiratus">emiratus</tp:taxon-name-part></tp:taxon-name></italic> sp. nov. (<bold>F</bold>), dorsal view. <bold>A, B</bold>. Males; <bold>C–F</bold>. Females.</p></caption><graphic xmlns:xlink="http://www.w3.org/1999/xlink" xlink:href="zookeys-1276-095_article-186138__-g006.jpg" id="oo_1582215.jpg" position="float" orientation="portrait" xlink:type="simple"><uri content-type="original_file" xlink:type="simple">https://binary.pensoft.net/fig/1582215</uri></graphic></fig><p>Endogyne as in Fig. <xref ref-type="fig" rid="F7">7A, B</xref>; spermathecae well separated, with elongate digitiform membranous part, surrounded near mid-region by reniform glandular part.</p><fig id="F7" position="float" orientation="portrait"><object-id xmlns:xlink="http://www.w3.org/1999/xlink" content-type="doi" xlink:type="simple">10.3897/zookeys.1276.186138.figure7</object-id><object-id xmlns:xlink="http://www.w3.org/1999/xlink" content-type="arpha" xlink:type="simple">087B65DE-215C-50F3-A255-0D63984B523C</object-id><label>Figure 7.</label><caption><p>Endogyne of <italic><tp:taxon-name><tp:taxon-name-part taxon-name-part-type="genus" reg="Sahastata">Sahastata</tp:taxon-name-part></tp:taxon-name></italic> sp. from Saudi Arabia (<bold>A, B</bold>) and <italic><tp:taxon-name><tp:taxon-name-part taxon-name-part-type="genus" reg="Sahastata">S.</tp:taxon-name-part> <tp:taxon-name-part taxon-name-part-type="species" reg="infuscata">infuscata</tp:taxon-name-part></tp:taxon-name></italic> (<bold>C</bold>), dorsal view. <bold>A, B</bold>. Spermathecae in different positions. <bold>C</bold>. Reproduced from <xref ref-type="bibr" rid="B32">Marusik et al. (2017)</xref>. Scale bars: 0.2 mm.</p></caption><graphic xmlns:xlink="http://www.w3.org/1999/xlink" xlink:href="zookeys-1276-095_article-186138__-g007.jpg" id="oo_1582216.jpg" position="float" orientation="portrait" xlink:type="simple"><uri content-type="original_file" xlink:type="simple">https://binary.pensoft.net/fig/1582216</uri></graphic></fig><p><bold>Male</bold>. Likely unknown (see below).</p></tp:treatment-sec><tp:treatment-sec sec-type="Remarks"><title>Remarks.</title><p>This specimen has an endogyne identical to that of <italic><tp:taxon-name><tp:taxon-name-part taxon-name-part-type="genus" reg="Sahastata">S.</tp:taxon-name-part> <tp:taxon-name-part taxon-name-part-type="species" reg="aravaensis">aravaensis</tp:taxon-name-part></tp:taxon-name></italic> Ganem, Magalhaes, Zonstein &amp; Gavish-Regev, 2022 from the Southern Levant (cf. Fig. <xref ref-type="fig" rid="F7">7A</xref> vs <xref ref-type="bibr" rid="B19">Gavish-Regev et al. 2022</xref>: figs 9A, B, 10G). However, it differs in overall coloration (brown with a distinct cephalic marking vs much darker brown to black with only faint contrast between the cephalic and thoracic regions; cf. Fig. <xref ref-type="fig" rid="F6">6D</xref> vs <xref ref-type="bibr" rid="B19">Gavish-Regev et al. 2022</xref>: figs 11B, D, 12C). We therefore refrain from assigning the present material to any species or from treating it as a new one until conspecific males from both this population and <italic><tp:taxon-name><tp:taxon-name-part taxon-name-part-type="genus" reg="Sahastata">S.</tp:taxon-name-part> <tp:taxon-name-part taxon-name-part-type="species" reg="aravaensis">aravaensis</tp:taxon-name-part></tp:taxon-name></italic> become available. This represents the first record of the family <tp:taxon-name><tp:taxon-name-part taxon-name-part-type="family" reg="Filistatidae">Filistatidae</tp:taxon-name-part></tp:taxon-name> from Saudi Arabia.</p><p>A single female specimen from northeastern Yemen, tentatively identified as <italic><tp:taxon-name><tp:taxon-name-part taxon-name-part-type="genus" reg="Sahastata">S.</tp:taxon-name-part> <tp:taxon-name-part taxon-name-part-type="species" reg="infuscata">infuscata</tp:taxon-name-part></tp:taxon-name></italic> (Kulczyński, 1901) by <xref ref-type="bibr" rid="B31">Magalhaes et al. (2020)</xref>, has an endogyne nearly identical to that of our specimen from Saudi Arabia (cf. Fig. <xref ref-type="fig" rid="F7">7A</xref> vs <xref ref-type="bibr" rid="B31">Magalhaes et al. 2020</xref>: fig. 25C), but rather different from that of the holotype of <italic><tp:taxon-name><tp:taxon-name-part taxon-name-part-type="genus" reg="Sahastata">S.</tp:taxon-name-part> <tp:taxon-name-part taxon-name-part-type="species" reg="infuscata">infuscata</tp:taxon-name-part></tp:taxon-name></italic> (cf. Fig. <xref ref-type="fig" rid="F7">7A</xref> vs Fig. <xref ref-type="fig" rid="F7">7C</xref>). Given this similarity and the close proximity of the two collection sites (aerial distance ~100 km), we consider the two specimens to be conspecific, but not attributable to <italic><tp:taxon-name><tp:taxon-name-part taxon-name-part-type="genus" reg="Sahastata">S.</tp:taxon-name-part> <tp:taxon-name-part taxon-name-part-type="species" reg="infuscata">infuscata</tp:taxon-name-part></tp:taxon-name></italic>. Since their endogyne morphology is identical to that of <italic><tp:taxon-name><tp:taxon-name-part taxon-name-part-type="genus" reg="Sahastata">S.</tp:taxon-name-part> <tp:taxon-name-part taxon-name-part-type="species" reg="aravaensis">aravaensis</tp:taxon-name-part></tp:taxon-name></italic>, the diagnostic characters provided for <italic><tp:taxon-name><tp:taxon-name-part taxon-name-part-type="genus" reg="Sahastata">S.</tp:taxon-name-part> <tp:taxon-name-part taxon-name-part-type="species" reg="aravaensis">aravaensis</tp:taxon-name-part></tp:taxon-name></italic> in <xref ref-type="bibr" rid="B19">Gavish-Regev et al. (2022</xref>: 18) are also applicable to distinguish these specimens from <italic><tp:taxon-name><tp:taxon-name-part taxon-name-part-type="genus" reg="Sahastata">S.</tp:taxon-name-part> <tp:taxon-name-part taxon-name-part-type="species" reg="infuscata">infuscata</tp:taxon-name-part></tp:taxon-name></italic>.</p><sec sec-type="Family Gnaphosidae Banks, 1892" id="sec11"><title>Family <tp:taxon-name><tp:taxon-name-part taxon-name-part-type="family" reg="Gnaphosidae">Gnaphosidae</tp:taxon-name-part></tp:taxon-name> Banks, 1892</title></sec></tp:treatment-sec><ref-list><ref id="B32"><mixed-citation xmlns:xlink="http://www.w3.org/1999/xlink" xlink:type="simple">Marusik YM, Koponen S, Zonstein SL (2017) A revalidation and redescription of <italic><tp:taxon-name><tp:taxon-name-part taxon-name-part-type="genus">Sahastata</tp:taxon-name-part> <tp:taxon-name-part taxon-name-part-type="species">infuscata</tp:taxon-name-part></tp:taxon-name></italic>, with notes on <italic><tp:taxon-name><tp:taxon-name-part taxon-name-part-type="genus">S.</tp:taxon-name-part> <tp:taxon-name-part taxon-name-part-type="species">nigra</tp:taxon-name-part></tp:taxon-name></italic> (<tp:taxon-name><tp:taxon-name-part taxon-name-part-type="order">Araneae</tp:taxon-name-part></tp:taxon-name>: <tp:taxon-name><tp:taxon-name-part taxon-name-part-type="family">Filistatidae</tp:taxon-name-part></tp:taxon-name>). Arachnology 17(6): 309–311. <ext-link xlink:href="10.13156/arac.2017.17.6.309" ext-link-type="doi" xlink:type="simple">https://doi.org/10.13156/arac.2017.17.6.309</ext-link></mixed-citation></ref><ref id="B31"><mixed-citation xmlns:xlink="http://www.w3.org/1999/xlink" xlink:type="simple">Magalhaes ILF, Stockmann M, Marusik YM, Zonstein SL (2020) On <italic><tp:taxon-name><tp:taxon-name-part taxon-name-part-type="genus">Sahastata</tp:taxon-name-part></tp:taxon-name></italic> (<tp:taxon-name><tp:taxon-name-part taxon-name-part-type="order">Araneae</tp:taxon-name-part></tp:taxon-name>: <tp:taxon-name><tp:taxon-name-part taxon-name-part-type="family">Filistatidae</tp:taxon-name-part></tp:taxon-name>): complementary description of the generotype and two new species from Oman and Morocco. Zootaxa 4899(1): 215–246. <ext-link xlink:href="10.11646/zootaxa.4899.1.12" ext-link-type="doi" xlink:type="simple">https://doi.org/10.11646/zootaxa.4899.1.12</ext-link></mixed-citation></ref><ref id="B19"><mixed-citation xmlns:xlink="http://www.w3.org/1999/xlink" xlink:type="simple">Gavish-Regev E, Armiach Steinpress I, Salman INA, Segev N, Uzan A, Byun Y, Levy T, Aharon S, Zvik Y, Shtuhin R, Shapira Y, Majer M, Ganem Z, Zonstein SL, Magalhaes ILF, Lubin Y (2022) Five-year monitoring of a desert burrow-dwelling spider following an environmental disaster indicates long-term impacts. Insects 13: 101 [1–26]. <ext-link xlink:href="10.3390/insects13010101" ext-link-type="doi" xlink:type="simple">https://doi.org/10.3390/insects13010101</ext-link></mixed-citation></ref></ref-list></tp:taxon-treatment>
