# Supplementary material for: New data on spiders (Arachnida, Araneae) of the Arabian Peninsula and the Levant, with new species and records
Source: Zookeys. 2026 Apr 3;1276:95–124. doi: 10.3897/zookeys.1276.186138 (PMC13069394; doi:10.3897/zookeys.1276.186138)
Supplement: XML Treatment for Leptopilos hajarensis [file zookeys.1276.186138-treatment7.xml]

<!DOCTYPE tp:taxon-treatment
  PUBLIC "-//TaxonX//DTD Taxonomic Treatment Publishing DTD v0 20100105//EN" "tax-treatment-NSO.dtd">
<tp:taxon-treatment xmlns:tp="http://www.plazi.org/taxpub"><tp:treatment-meta><kwd-group><label>Taxon classification</label><kwd>
                <named-content content-type="kingdom">Animalia</named-content>
              </kwd><kwd>
                <named-content content-type="order">Araneae</named-content>
              </kwd><kwd>
                <named-content content-type="family">Gnaphosidae</named-content>
              </kwd></kwd-group><mixed-citation publication-type="journal"><person-group><name><surname>Zamani</surname><given-names>Alireza</given-names></name><name><surname>Marusik</surname><given-names>Yuri M.</given-names></name><name><surname>Sharaf</surname><given-names>Mostafa R.</given-names></name><name><surname>Al Ketbi</surname><given-names>Khafiya</given-names></name><name><surname>Szűts</surname><given-names>Tamás</given-names></name></person-group><article-title>New data on spiders (<tp:taxon-name><tp:taxon-name-part taxon-name-part-type="class" reg="Arachnida">Arachnida</tp:taxon-name-part></tp:taxon-name>, <tp:taxon-name><tp:taxon-name-part taxon-name-part-type="order" reg="Araneae">Araneae</tp:taxon-name-part></tp:taxon-name>) of the Arabian Peninsula and the Levant, with new species and records</article-title><source>Zookeys</source><day>03</day><month>04</month><year>2026</year><volume>1276</volume><fpage>95</fpage><lpage>124</lpage><pub-id pub-id-type="doi">10.3897/zookeys.1276.186138</pub-id></mixed-citation></tp:treatment-meta><tp:nomenclature><tp:taxon-name><object-id xmlns:xlink="http://www.w3.org/1999/xlink" content-type="arpha" xlink:type="simple">7020B029-937E-5D6D-A834-A22A706030F3</object-id>
                    		<tp:taxon-name-part taxon-name-part-type="genus" reg="Leptopilos">Leptopilos</tp:taxon-name-part> <tp:taxon-name-part taxon-name-part-type="species" reg="hajarensis">hajarensis</tp:taxon-name-part>
                    	
                    		<object-id xmlns:xlink="http://www.w3.org/1999/xlink" content-type="zoobank" xlink:type="simple">https://zoobank.org/197DDDDC-203D-4C09-B8D9-9627ECD57633</object-id>
                    	</tp:taxon-name><tp:taxon-authority>Zamani &amp; Marusik,</tp:taxon-authority><tp:taxon-status xmlns:xlink="http://www.w3.org/1999/xlink" xlink:type="simple">sp. nov.</tp:taxon-status><xref ref-type="fig" rid="F8">Fig. 8A–G</xref></tp:nomenclature><tp:treatment-sec sec-type="Type material"><title>Type material.</title><p><bold><italic>Holotype</italic></bold> • ♀ (<abbrev xmlns:xlink="http://www.w3.org/1999/xlink" xlink:title="Al Dhaid Wildlife Museum, Environment and Protected Areas Authority (EPAA)" xlink:type="simple">DWLC</abbrev>), <abbrev xmlns:xlink="http://www.w3.org/1999/xlink" xlink:title="United Arab Emirates" xlink:type="simple">UAE</abbrev>: Sharjah: W. Shees, <named-content xmlns:xlink="http://www.w3.org/1999/xlink" content-type="dwc:verbatimCoordinates" xlink:type="simple">25°17'24.0"N, 56°14'42.0"E</named-content>, 306 m, 27.8.2025 (M.R. Sharaf).</p></tp:treatment-sec><tp:treatment-sec sec-type="Diagnosis"><title>Diagnosis.</title><p>The new species is similar to <italic><tp:taxon-name><tp:taxon-name-part taxon-name-part-type="genus" reg="Leptopilos">L.</tp:taxon-name-part> <tp:taxon-name-part taxon-name-part-type="species" reg="levantinus">levantinus</tp:taxon-name-part></tp:taxon-name></italic> Levy, 2009, but differs in having a distinct median furrow (<italic>Mf</italic>) clearly visible on both the epigyne and endogyne, and in the anterior part of the receptacles being smaller than the posterior part (vs anterior part globular and wider than the posterior part) (cf. Fig. <xref ref-type="fig" rid="F8">8E–G</xref> vs <xref ref-type="bibr" rid="B8">Chatzaki et al. 2002</xref>: figs 74, 75).</p><fig id="F8" position="float" orientation="portrait"><object-id xmlns:xlink="http://www.w3.org/1999/xlink" content-type="doi" xlink:type="simple">10.3897/zookeys.1276.186138.figure8</object-id><object-id xmlns:xlink="http://www.w3.org/1999/xlink" content-type="arpha" xlink:type="simple">2F39476D-682E-5B6C-BEAB-D7609CEE2C7C</object-id><label>Figure 8.</label><caption><p><italic><tp:taxon-name><tp:taxon-name-part taxon-name-part-type="genus" reg="Leptopilos">Leptopilos</tp:taxon-name-part> <tp:taxon-name-part taxon-name-part-type="species" reg="hajarensis">hajarensis</tp:taxon-name-part></tp:taxon-name></italic> sp. nov., female. <bold>A</bold>. Habitus, dorsal view; <bold>B</bold>. Cephalothorax, frontal view; <bold>C</bold>. Eyes, dorsal view; <bold>D</bold>. Chelicera, prolateral view; <bold>E</bold>. Intact epigyne, ventral view; <bold>F, G</bold>. Macerated epigyne, ventral and dorsal views. Abbreviations: <italic>Co</italic> = copulatory opening; <italic>Mf</italic> = median furrow; <italic>Pp</italic> = posterior pocket; <italic>Pr</italic> = posterior ridge. Scale bars: 0.2 mm, unless stated otherwise.</p></caption><graphic xmlns:xlink="http://www.w3.org/1999/xlink" xlink:href="zookeys-1276-095_article-186138__-g008.jpg" id="oo_1582217.jpg" position="float" orientation="portrait" xlink:type="simple"><uri content-type="original_file" xlink:type="simple">https://binary.pensoft.net/fig/1582217</uri></graphic></fig></tp:treatment-sec><tp:treatment-sec sec-type="Description"><title>Description.</title><p><bold>Female</bold>. Habitus as in Fig. <xref ref-type="fig" rid="F8">8A</xref>. Total length 2.90. Carapace 1.30 long, 1.05 wide. Body and appendages almost completely pale beige. Chelicera as in Fig. <xref ref-type="fig" rid="F8">8D</xref>, with two pro- and three retromarginal teeth. Measurements of legs: I: 4.00 (1.10, 0.45, 0.95, 0.85, 0.65), II: 4.05 (1.10, 0.45, 1.00, 0.85, 0.65), III: 2.60 (0.75, 0.35, 0.55, 0.55, 0.40), IV: 3.25 (1.40, 0.45, 1.05, 1.35, 0.35).</p><p>Epigyne as in Fig. <xref ref-type="fig" rid="F8">8E–G</xref>; plate ~1.5× wider than long, with distinct anterior hood and pair of small posterior pockets (<italic>Pp</italic>); fovea ~1.4× longer than wide, posterior part with oblique ridges (<italic>Pr</italic>); copulatory openings (<italic>Co</italic>) located at anterior third of fovea; copulatory ducts straight, more strongly sclerotized than other parts of endogyne; receptacles longitudinal, posterior part wider than anterior.</p><p><bold>Male</bold>. Unknown.</p></tp:treatment-sec><tp:treatment-sec sec-type="Distribution"><title>Distribution.</title><p>Known only from the type locality in Sharjah, northern <abbrev xmlns:xlink="http://www.w3.org/1999/xlink" xlink:title="United Arab Emirates" xlink:type="simple">UAE</abbrev>. This is the first record of the genus <italic><tp:taxon-name><tp:taxon-name-part taxon-name-part-type="genus" reg="Leptopilos">Leptopilos</tp:taxon-name-part></tp:taxon-name></italic> Levy, 2009 from this country.</p></tp:treatment-sec><tp:treatment-sec sec-type="Etymology"><title>Etymology.</title><p>The specific epithet refers to the Hajar Mountains, the type locality of the new species.</p></tp:treatment-sec><ref-list><ref id="B8"><mixed-citation xmlns:xlink="http://www.w3.org/1999/xlink" xlink:type="simple">Chatzaki M, Thaler K, Mylonas M (2002) Ground spiders (<tp:taxon-name><tp:taxon-name-part taxon-name-part-type="family">Gnaphosidae</tp:taxon-name-part></tp:taxon-name>; <tp:taxon-name><tp:taxon-name-part taxon-name-part-type="order">Araneae</tp:taxon-name-part></tp:taxon-name>) of Crete (Greece). Taxonomy and distribution. I. Revue Suisse de Zoologie 109(3): 559–601. <ext-link xlink:href="10.5962/bhl.part.79611" ext-link-type="doi" xlink:type="simple">https://doi.org/10.5962/bhl.part.79611</ext-link></mixed-citation></ref></ref-list></tp:taxon-treatment>
