# Supplementary material for: New data on spiders (Arachnida, Araneae) of the Arabian Peninsula and the Levant, with new species and records
Source: Zookeys. 2026 Apr 3;1276:95–124. doi: 10.3897/zookeys.1276.186138 (PMC13069394; doi:10.3897/zookeys.1276.186138)
Supplement: XML Treatment for Synaphosus dulcicola [file zookeys.1276.186138-treatment9.xml]

<!DOCTYPE tp:taxon-treatment
  PUBLIC "-//TaxonX//DTD Taxonomic Treatment Publishing DTD v0 20100105//EN" "tax-treatment-NSO.dtd">
<tp:taxon-treatment xmlns:tp="http://www.plazi.org/taxpub"><tp:treatment-meta><kwd-group><label>Taxon classification</label><kwd>
                <named-content content-type="kingdom">Animalia</named-content>
              </kwd><kwd>
                <named-content content-type="order">Araneae</named-content>
              </kwd><kwd>
                <named-content content-type="family">Gnaphosidae</named-content>
              </kwd></kwd-group><mixed-citation publication-type="journal"><person-group><name><surname>Zamani</surname><given-names>Alireza</given-names></name><name><surname>Marusik</surname><given-names>Yuri M.</given-names></name><name><surname>Sharaf</surname><given-names>Mostafa R.</given-names></name><name><surname>Al Ketbi</surname><given-names>Khafiya</given-names></name><name><surname>Szűts</surname><given-names>Tamás</given-names></name></person-group><article-title>New data on spiders (<tp:taxon-name><tp:taxon-name-part taxon-name-part-type="class" reg="Arachnida">Arachnida</tp:taxon-name-part></tp:taxon-name>, <tp:taxon-name><tp:taxon-name-part taxon-name-part-type="order" reg="Araneae">Araneae</tp:taxon-name-part></tp:taxon-name>) of the Arabian Peninsula and the Levant, with new species and records</article-title><source>Zookeys</source><day>03</day><month>04</month><year>2026</year><volume>1276</volume><fpage>95</fpage><lpage>124</lpage><pub-id pub-id-type="doi">10.3897/zookeys.1276.186138</pub-id></mixed-citation></tp:treatment-meta><tp:nomenclature><tp:taxon-name><object-id xmlns:xlink="http://www.w3.org/1999/xlink" content-type="arpha" xlink:type="simple">EEBE7370-AB4B-5E8E-88AB-D7581C1BCC00</object-id>
                    		<tp:taxon-name-part taxon-name-part-type="genus" reg="Synaphosus">Synaphosus</tp:taxon-name-part> <tp:taxon-name-part taxon-name-part-type="species" reg="dulcicola">dulcicola</tp:taxon-name-part>
                    	
                    		<object-id xmlns:xlink="http://www.w3.org/1999/xlink" content-type="zoobank" xlink:type="simple">https://zoobank.org/396C449A-553F-41AD-BD3B-0D378417E7F0</object-id>
                    	</tp:taxon-name><tp:taxon-authority>Zamani &amp; Marusik,</tp:taxon-authority><tp:taxon-status xmlns:xlink="http://www.w3.org/1999/xlink" xlink:type="simple">sp. nov.</tp:taxon-status><xref ref-type="fig" rid="F6">Figs 6E</xref><xref ref-type="fig" rid="F9">, 9B–D</xref></tp:nomenclature><tp:treatment-sec sec-type="Type material"><title>Type material.</title><p><bold><italic>Holotype</italic></bold> • ♀ (<abbrev xmlns:xlink="http://www.w3.org/1999/xlink" xlink:title="Al Dhaid Wildlife Museum, Environment and Protected Areas Authority (EPAA)" xlink:type="simple">DWLC</abbrev>), <abbrev xmlns:xlink="http://www.w3.org/1999/xlink" xlink:title="United Arab Emirates" xlink:type="simple">UAE</abbrev>: Sharjah: Kalba, W. Al-Helo, <named-content xmlns:xlink="http://www.w3.org/1999/xlink" content-type="dwc:verbatimCoordinates" xlink:type="simple">24°56'34.8"N, 56°12'03.6"E</named-content>, 265 m, 20.8.2025 (M.R. Sharaf).</p></tp:treatment-sec><tp:treatment-sec sec-type="Comparative material"><title>Comparative material.</title><p><italic><tp:taxon-name><tp:taxon-name-part taxon-name-part-type="genus" reg="Synaphosus">Synaphosus</tp:taxon-name-part> <tp:taxon-name-part taxon-name-part-type="species" reg="gracillimus">gracillimus</tp:taxon-name-part></tp:taxon-name></italic> (O. Pickard-Cambridge, 1872) (Fig. <xref ref-type="fig" rid="F9">9A</xref>): Israel: Southern Dist.: • 1♀ (<abbrev xmlns:xlink="http://www.w3.org/1999/xlink" content-type="institution" xlink:title="The Steinhardt Museum of Natural History, Tel Aviv" xlink:type="simple">SMNHTAU</abbrev>), NW Negev Desert, Nahal Besor, <named-content xmlns:xlink="http://www.w3.org/1999/xlink" content-type="dwc:verbatimCoordinates" xlink:type="simple">31°08'N, 34°37'E</named-content>, 200 m, 8.4.2010 (L. Friedman &amp; C. Dress).</p><fig id="F9" position="float" orientation="portrait"><object-id xmlns:xlink="http://www.w3.org/1999/xlink" content-type="doi" xlink:type="simple">10.3897/zookeys.1276.186138.figure9</object-id><object-id xmlns:xlink="http://www.w3.org/1999/xlink" content-type="arpha" xlink:type="simple">945E4429-13D7-515B-9E87-272755C93C29</object-id><label>Figure 9.</label><caption><p>Epigyne of <italic><tp:taxon-name><tp:taxon-name-part taxon-name-part-type="genus" reg="Synaphosus">Synaphosus</tp:taxon-name-part> <tp:taxon-name-part taxon-name-part-type="species" reg="gracillimus">gracillimus</tp:taxon-name-part></tp:taxon-name></italic> (<bold>A</bold>) and <italic><tp:taxon-name><tp:taxon-name-part taxon-name-part-type="genus" reg="Synaphosus">S.</tp:taxon-name-part> <tp:taxon-name-part taxon-name-part-type="species" reg="dulcicola">dulcicola</tp:taxon-name-part></tp:taxon-name></italic> sp. nov. (<bold>B–D</bold>). <bold>A, B</bold>. Intact, ventral view; <bold>C, D</bold>. Macerated, ventral and dorsal views. Abbreviations: <italic>Ag</italic> = accessory gland; <italic>Ah</italic> = anterior hood. Scale bars: 0.2 mm.</p></caption><graphic xmlns:xlink="http://www.w3.org/1999/xlink" xlink:href="zookeys-1276-095_article-186138__-g009.jpg" id="oo_1582218.jpg" position="float" orientation="portrait" xlink:type="simple"><uri content-type="original_file" xlink:type="simple">https://binary.pensoft.net/fig/1582218</uri></graphic></fig></tp:treatment-sec><tp:treatment-sec sec-type="Diagnosis"><title>Diagnosis.</title><p>The new species is similar to <italic><tp:taxon-name><tp:taxon-name-part taxon-name-part-type="genus" reg="Synaphosus">S.</tp:taxon-name-part> <tp:taxon-name-part taxon-name-part-type="species" reg="gracillimus">gracillimus</tp:taxon-name-part></tp:taxon-name></italic>, known from Egypt and Israel, but differs in having the anterior hood (<italic>Ah</italic>) located anterior to the anterior loops of the copulatory ducts (vs at the same level), the anterior loop almost round (vs oval), relatively larger accessory glands (<italic>Ag</italic>), and anterior loops spanning wider than the receptacles (vs the opposite) (cf. Fig. <xref ref-type="fig" rid="F9">9B–D</xref> vs Fig. <xref ref-type="fig" rid="F9">9A</xref> and <xref ref-type="bibr" rid="B34">Ovtsharenko et al. 1994</xref>: figs 56, 57).</p></tp:treatment-sec><tp:treatment-sec sec-type="Description"><title>Description.</title><p><bold>Female</bold>. Habitus as in Fig. <xref ref-type="fig" rid="F6">6E</xref>. Total length 2.80. Carapace 1.20 long, 1.05 wide. Carapace and chelicerae brown; sternum, labium, and maxillae pale brown. Legs pale brown; patellae and tibiae I and II almost entirely dark brown. Abdomen dark grey dorsally, beige ventrally. Spinnerets pale brown. Measurements of legs: I: 3.15 (0.95, 0.55, 0.70, 0.50, 0.45), II: 3.00 (0.90, 0.45, 0.70, 0.50, 0.45), III: 2.45 (0.70, 0.40, 0.45, 0.50, 0.40), IV: 3.70 (0.95, 0.60, 0.80, 0.80, 0.55).</p><p>Epigyne as in Fig. <xref ref-type="fig" rid="F9">9B–D</xref>; plate ~1.3× longer than wide; anterior hood (<italic>Ah</italic>) located anterior to anterior loops of copulatory ducts, separated by ~2× its length; fovea absent; copulatory ducts situated in median part of plate, directed laterally; ducts long, forming anterior and posterior loops; anterior loops almost round, posterior loops elongate-oval; copulatory ducts with globular accessory glands (<italic>Ag</italic>) lacking stalks; receptacles looped, span of anterior loops wider than that of receptacles.</p><p><bold>Male</bold>. Unknown.</p></tp:treatment-sec><tp:treatment-sec sec-type="Distribution"><title>Distribution.</title><p>Known only from the type locality in Sharjah, northern <abbrev xmlns:xlink="http://www.w3.org/1999/xlink" xlink:title="United Arab Emirates" xlink:type="simple">UAE</abbrev>. This is the first record of the genus <italic><tp:taxon-name><tp:taxon-name-part taxon-name-part-type="genus" reg="Synaphosus">Synaphosus</tp:taxon-name-part></tp:taxon-name></italic> Platnick &amp; Shadab, 1980 from this country.</p></tp:treatment-sec><tp:treatment-sec sec-type="Etymology"><title>Etymology.</title><p>The specific epithet is a compound of the Latin word <italic>dulcis</italic>, meaning sweet, and the Latin suffix -<italic>cola</italic>, meaning inhabitant or dweller. It refers to the type locality of the species, situated in Wadi Al-Helo (“Sweet Wadi”).</p></tp:treatment-sec><tp:treatment-sec><!--Section generated to contain objects referenced in tp:taxon-treatment.--><fig id="F6" position="float" orientation="portrait"><object-id xmlns:xlink="http://www.w3.org/1999/xlink" content-type="doi" xlink:type="simple">10.3897/zookeys.1276.186138.figure6</object-id><object-id xmlns:xlink="http://www.w3.org/1999/xlink" content-type="arpha" xlink:type="simple">91ABD2E4-F587-545A-9B35-F09B498C0194</object-id><label>Figure 6.</label><caption><p>Habitus of <italic><tp:taxon-name><tp:taxon-name-part taxon-name-part-type="genus" reg="Trochosa">Trochosa</tp:taxon-name-part> <tp:taxon-name-part taxon-name-part-type="species" reg="dentichelis">dentichelis</tp:taxon-name-part></tp:taxon-name></italic> (<bold>A</bold>), <italic><tp:taxon-name><tp:taxon-name-part taxon-name-part-type="genus" reg="Arctosa">Arctosa</tp:taxon-name-part> <tp:taxon-name-part taxon-name-part-type="species" reg="formosa">formosa</tp:taxon-name-part></tp:taxon-name></italic> sp. nov. (<bold>B, C</bold>), <italic><tp:taxon-name><tp:taxon-name-part taxon-name-part-type="genus" reg="Sahastata">Sahastata</tp:taxon-name-part></tp:taxon-name></italic> sp. (<bold>D</bold>), <italic><tp:taxon-name><tp:taxon-name-part taxon-name-part-type="genus" reg="Synaphosus">Synaphosus</tp:taxon-name-part> <tp:taxon-name-part taxon-name-part-type="species" reg="dulcicola">dulcicola</tp:taxon-name-part></tp:taxon-name></italic> sp. nov. (<bold>E</bold>), and <italic><tp:taxon-name><tp:taxon-name-part taxon-name-part-type="genus" reg="Prodidomus">Prodidomus</tp:taxon-name-part> <tp:taxon-name-part taxon-name-part-type="species" reg="emiratus">emiratus</tp:taxon-name-part></tp:taxon-name></italic> sp. nov. (<bold>F</bold>), dorsal view. <bold>A, B</bold>. Males; <bold>C–F</bold>. Females.</p></caption><graphic xmlns:xlink="http://www.w3.org/1999/xlink" xlink:href="zookeys-1276-095_article-186138__-g006.jpg" id="oo_1582215.jpg" position="float" orientation="portrait" xlink:type="simple"><uri content-type="original_file" xlink:type="simple">https://binary.pensoft.net/fig/1582215</uri></graphic></fig></tp:treatment-sec><ref-list><ref id="B34"><mixed-citation xmlns:xlink="http://www.w3.org/1999/xlink" xlink:type="simple">Ovtsharenko VI, Levy G, Platnick NI (1994) A review of the ground spider genus <italic><tp:taxon-name><tp:taxon-name-part taxon-name-part-type="genus">Synaphosus</tp:taxon-name-part></tp:taxon-name></italic> (<tp:taxon-name><tp:taxon-name-part taxon-name-part-type="order">Araneae</tp:taxon-name-part></tp:taxon-name>, <tp:taxon-name><tp:taxon-name-part taxon-name-part-type="family">Gnaphosidae</tp:taxon-name-part></tp:taxon-name>). American Museum Novitates 3095: 1–27.</mixed-citation></ref></ref-list></tp:taxon-treatment>
