# Supplementary material for: New data on spiders (Arachnida, Araneae) of the Arabian Peninsula and the Levant, with new species and records
Source: Zookeys. 2026 Apr 3;1276:95–124. doi: 10.3897/zookeys.1276.186138 (PMC13069394; doi:10.3897/zookeys.1276.186138)
Supplement: XML Treatment for Trichothyse golan [file zookeys.1276.186138-treatment10.xml]

<!DOCTYPE tp:taxon-treatment
  PUBLIC "-//TaxonX//DTD Taxonomic Treatment Publishing DTD v0 20100105//EN" "tax-treatment-NSO.dtd">
<tp:taxon-treatment xmlns:tp="http://www.plazi.org/taxpub"><tp:treatment-meta><kwd-group><label>Taxon classification</label><kwd>
                <named-content content-type="kingdom">Animalia</named-content>
              </kwd><kwd>
                <named-content content-type="order">Araneae</named-content>
              </kwd><kwd>
                <named-content content-type="family">Gnaphosidae</named-content>
              </kwd></kwd-group><mixed-citation publication-type="journal"><person-group><name><surname>Zamani</surname><given-names>Alireza</given-names></name><name><surname>Marusik</surname><given-names>Yuri M.</given-names></name><name><surname>Sharaf</surname><given-names>Mostafa R.</given-names></name><name><surname>Al Ketbi</surname><given-names>Khafiya</given-names></name><name><surname>Szűts</surname><given-names>Tamás</given-names></name></person-group><article-title>New data on spiders (<tp:taxon-name><tp:taxon-name-part taxon-name-part-type="class" reg="Arachnida">Arachnida</tp:taxon-name-part></tp:taxon-name>, <tp:taxon-name><tp:taxon-name-part taxon-name-part-type="order" reg="Araneae">Araneae</tp:taxon-name-part></tp:taxon-name>) of the Arabian Peninsula and the Levant, with new species and records</article-title><source>Zookeys</source><day>03</day><month>04</month><year>2026</year><volume>1276</volume><fpage>95</fpage><lpage>124</lpage><pub-id pub-id-type="doi">10.3897/zookeys.1276.186138</pub-id></mixed-citation></tp:treatment-meta><tp:nomenclature><tp:taxon-name><object-id xmlns:xlink="http://www.w3.org/1999/xlink" content-type="arpha" xlink:type="simple">015C6906-12CB-5F0F-8BE1-66FCFFC8147B</object-id>
                    		<tp:taxon-name-part taxon-name-part-type="genus" reg="Trichothyse">Trichothyse</tp:taxon-name-part> <tp:taxon-name-part taxon-name-part-type="species" reg="golan">golan</tp:taxon-name-part>
                    	</tp:taxon-name><tp:taxon-authority>(Levy, 1999)</tp:taxon-authority><xref ref-type="fig" rid="F10">Fig. 10A–D</xref><tp:nomenclature-citation-list><tp:nomenclature-citation><tp:taxon-name><tp:taxon-name-part taxon-name-part-type="genus" reg="Poecilochroa">Poecilochroa</tp:taxon-name-part> <tp:taxon-name-part taxon-name-part-type="species" reg="golan">golan</tp:taxon-name-part></tp:taxon-name><comment> Levy, 1999: 435, figs 15, 16 (♀).</comment></tp:nomenclature-citation><tp:nomenclature-citation><tp:taxon-name><tp:taxon-name-part taxon-name-part-type="genus" reg="Trichothyse">Trichothyse</tp:taxon-name-part> <tp:taxon-name-part taxon-name-part-type="species" reg="golan">golan</tp:taxon-name-part></tp:taxon-name><comment>: <xref ref-type="bibr" rid="B39">Sankaran et al. 2025</xref>: 59.</comment></tp:nomenclature-citation></tp:nomenclature-citation-list></tp:nomenclature><tp:treatment-sec sec-type="Material"><title>Material.</title><p>Lebanon: Mount Lebanon Gov.: • 1♂ (<abbrev xmlns:xlink="http://www.w3.org/1999/xlink" content-type="institution" xlink:title="Zoological Museum of the University of Turku" xlink:type="simple">ZMUT</abbrev>), Sahih Valley, <named-content xmlns:xlink="http://www.w3.org/1999/xlink" content-type="dwc:verbatimCoordinates" xlink:type="simple">33°54'N, 35°36'E</named-content>, 14.8.2022 (A. Martinez); Golan Heights: • 1♀ (<abbrev xmlns:xlink="http://www.w3.org/1999/xlink" content-type="institution" xlink:title="The Steinhardt Museum of Natural History, Tel Aviv" xlink:type="simple">SMNHTAU</abbrev>), Mt. Hermon Area, Panyas, <named-content xmlns:xlink="http://www.w3.org/1999/xlink" content-type="dwc:verbatimCoordinates" xlink:type="simple">33°15'N, 35°42'E</named-content>, 380 m, 17.6.2020 (S. Zonstein); • 2♀ (<abbrev xmlns:xlink="http://www.w3.org/1999/xlink" content-type="institution" xlink:title="The Steinhardt Museum of Natural History, Tel Aviv" xlink:type="simple">SMNHTAU</abbrev>), Mt. Hermon Area, Senir, <named-content xmlns:xlink="http://www.w3.org/1999/xlink" content-type="dwc:verbatimCoordinates" xlink:type="simple">33°14'N, 35°40'E</named-content>, 250 m, 24.5.2012 (S. Zonstein); West Bank: • 1♀ (<abbrev xmlns:xlink="http://www.w3.org/1999/xlink" content-type="institution" xlink:title="The Steinhardt Museum of Natural History, Tel Aviv" xlink:type="simple">SMNHTAU</abbrev>), Judean Hills, Nahshon Jnc., <named-content xmlns:xlink="http://www.w3.org/1999/xlink" content-type="dwc:verbatimCoordinates" xlink:type="simple">31°49'N, 34°55'E</named-content>, 130 m, 6–23.5.2020 (W. Kuslitzky); • 3♂ (<abbrev xmlns:xlink="http://www.w3.org/1999/xlink" content-type="institution" xlink:title="The Steinhardt Museum of Natural History, Tel Aviv" xlink:type="simple">SMNHTAU</abbrev>), same locality, 23.5.–3.6.2020 (W. Kuslitzky); • 2♀ (<abbrev xmlns:xlink="http://www.w3.org/1999/xlink" content-type="institution" xlink:title="The Steinhardt Museum of Natural History, Tel Aviv" xlink:type="simple">SMNHTAU</abbrev>), same locality, 14–24.6.2020 (W. Kuslitzky); • 1♀ (<abbrev xmlns:xlink="http://www.w3.org/1999/xlink" content-type="institution" xlink:title="The Steinhardt Museum of Natural History, Tel Aviv" xlink:type="simple">SMNHTAU</abbrev>), same locality, 1–12.7.2020 (W. Kuslitzky); • 1♀ (<abbrev xmlns:xlink="http://www.w3.org/1999/xlink" content-type="institution" xlink:title="The Steinhardt Museum of Natural History, Tel Aviv" xlink:type="simple">SMNHTAU</abbrev>), same locality, 13–30.6.2022 (W. Kuslitzky).</p></tp:treatment-sec><tp:treatment-sec sec-type="Diagnosis"><title>Diagnosis.</title><p>The male of <italic><tp:taxon-name><tp:taxon-name-part taxon-name-part-type="genus" reg="Trichothyse">T.</tp:taxon-name-part> <tp:taxon-name-part taxon-name-part-type="species" reg="golan">golan</tp:taxon-name-part></tp:taxon-name></italic> is most similar to that of <italic><tp:taxon-name><tp:taxon-name-part taxon-name-part-type="genus" reg="Trichothyse">T.</tp:taxon-name-part> <tp:taxon-name-part taxon-name-part-type="species" reg="loricata">loricata</tp:taxon-name-part></tp:taxon-name></italic> (Kritscher, 1996), known from Sicily, in having a tibial apophysis with anterior branches almost subequal in length and forming an almost straight line, but differs in having the dorsal branch (<italic>Db</italic>) rounded apically and the ventral branch (<italic>Vb</italic>) pointed (vs the opposite). The two species also differ in the shape of the embolus: <italic><tp:taxon-name><tp:taxon-name-part taxon-name-part-type="genus" reg="Trichothyse">T.</tp:taxon-name-part> <tp:taxon-name-part taxon-name-part-type="species" reg="golan">golan</tp:taxon-name-part></tp:taxon-name></italic> has a wide embolic base (<italic>Eb</italic>) and a claw-like tip, whereas in <italic><tp:taxon-name><tp:taxon-name-part taxon-name-part-type="genus" reg="Trichothyse">T.</tp:taxon-name-part> <tp:taxon-name-part taxon-name-part-type="species" reg="loricata">loricata</tp:taxon-name-part></tp:taxon-name></italic> the base is of uniform width and the embolus is straight (cf. Fig. <xref ref-type="fig" rid="F10">10B–D</xref> vs <xref ref-type="bibr" rid="B5">Bauer 2022</xref>: fig. 1c–e).</p><fig id="F10" position="float" orientation="portrait"><object-id xmlns:xlink="http://www.w3.org/1999/xlink" content-type="doi" xlink:type="simple">10.3897/zookeys.1276.186138.figure10</object-id><object-id xmlns:xlink="http://www.w3.org/1999/xlink" content-type="arpha" xlink:type="simple">169CC515-77FD-566E-B414-7B2C463DB0C6</object-id><label>Figure 10.</label><caption><p><italic><tp:taxon-name><tp:taxon-name-part taxon-name-part-type="genus" reg="Trichothyse">Trichothyse</tp:taxon-name-part> <tp:taxon-name-part taxon-name-part-type="species" reg="golan">golan</tp:taxon-name-part></tp:taxon-name></italic>, male. <bold>A</bold>. Habitus, dorsal view; <bold>B–D</bold>. Palp, ventral, retroventral, and retrolateral views. Abbreviations: <italic>Db</italic> = dorsal branch of the tibial apophysis; <italic>Eb</italic> = base of the embolus; <italic>Vb</italic> = ventral branch of the tibial apophysis. Scale bars: 0.2 mm, unless stated otherwise.</p></caption><graphic xmlns:xlink="http://www.w3.org/1999/xlink" xlink:href="zookeys-1276-095_article-186138__-g010.jpg" id="oo_1582219.jpg" position="float" orientation="portrait" xlink:type="simple"><uri content-type="original_file" xlink:type="simple">https://binary.pensoft.net/fig/1582219</uri></graphic></fig></tp:treatment-sec><tp:treatment-sec sec-type="Description"><title>Description.</title><p><bold>Male</bold> (specimen from Lebanon). Habitus as in Fig. <xref ref-type="fig" rid="F10">10A</xref>. Total length 6.10. Carapace 2.75 long, 2.05 wide. Carapace and chelicerae pale brown; sternum, maxillae, and labium yellowish brown. Femora dark brown, other segments pale brown. Abdomen dark grey, paler ventrally, dorsally with large brownish scutum covering almost half of its surface. Spinnerets dark grey, paler apically. Measurements of legs: I: 6.80 (2.00, 1.20, 1.45, 1.30, 0.85); II: 6.65 (1.95, 1.15, 1.40, 1.30, 0.85); III: 5.95 (1.85, 0.95, 1.15, 1.25, 0.75); IV: 7.85 (2.25, 1.15, 1.65, 2.05, 0.75).</p><p>Palp as in Fig. <xref ref-type="fig" rid="F10">10B–D</xref>; retrolateral tibial apophysis with two branches of subequal length, forming an almost straight line; ventral branch (<italic>Vb</italic>) with rounded tip, dorsal branch (<italic>Db</italic>) pointed; cymbium ~2× longer than wide, with two anterior spines on each side; bulb ~1.4× longer than wide; spermophor wide, forming a single loop, prolateral part straight, retrolateral part slightly bent; conductor wide, its tip as wide as embolic base in retrolateral view; embolus with wide base (<italic>Eb</italic>), forming a right angle with the base.</p><p><bold>Female</bold>. See <xref ref-type="bibr" rid="B29">Levy (1999)</xref>.</p></tp:treatment-sec><tp:treatment-sec sec-type="Remarks"><title>Remarks.</title><p>This species was previously known from the female only.</p></tp:treatment-sec><tp:treatment-sec sec-type="Distribution"><title>Distribution.</title><p>Previously known only from the type locality in the Golan Heights. This is the first record of the genus <italic><tp:taxon-name><tp:taxon-name-part taxon-name-part-type="genus" reg="Trichothyse">Trichothyse</tp:taxon-name-part></tp:taxon-name></italic> Tucker, 1923 from Lebanon, and the northernmost known record of the species.</p></tp:treatment-sec><ref-list><ref id="B39"><mixed-citation xmlns:xlink="http://www.w3.org/1999/xlink" xlink:type="simple">Sankaran PM, Haddad CR, Tripathi R (2025) A review of the ground spider genus <italic><tp:taxon-name><tp:taxon-name-part taxon-name-part-type="genus">Trichothyse</tp:taxon-name-part></tp:taxon-name></italic> Tucker, 1923 (<tp:taxon-name><tp:taxon-name-part taxon-name-part-type="order">Araneae</tp:taxon-name-part></tp:taxon-name>, <tp:taxon-name><tp:taxon-name-part taxon-name-part-type="family">Gnaphosidae</tp:taxon-name-part></tp:taxon-name>). Zootaxa 5583(1): 39–70. <ext-link xlink:href="10.11646/zootaxa.5583.1.2" ext-link-type="doi" xlink:type="simple">https://doi.org/10.11646/zootaxa.5583.1.2</ext-link></mixed-citation></ref><ref id="B5"><mixed-citation xmlns:xlink="http://www.w3.org/1999/xlink" xlink:type="simple">Bauer T (2022) Remarks on the type material of <italic><tp:taxon-name><tp:taxon-name-part taxon-name-part-type="genus">Poecilochroa</tp:taxon-name-part> <tp:taxon-name-part taxon-name-part-type="species">loricata</tp:taxon-name-part></tp:taxon-name></italic> Kritscher, 1996 (<tp:taxon-name><tp:taxon-name-part taxon-name-part-type="order">Araneae</tp:taxon-name-part></tp:taxon-name>: <tp:taxon-name><tp:taxon-name-part taxon-name-part-type="family">Gnaphosidae</tp:taxon-name-part></tp:taxon-name>). Zootaxa 5169(1): 97–100. <ext-link xlink:href="10.11646/zootaxa.5169.1.10" ext-link-type="doi" xlink:type="simple">https://doi.org/10.11646/zootaxa.5169.1.10</ext-link></mixed-citation></ref><ref id="B29"><mixed-citation xmlns:xlink="http://www.w3.org/1999/xlink" xlink:type="simple">Levy G (1999) Spiders of six uncommon drassodine genera (<tp:taxon-name><tp:taxon-name-part taxon-name-part-type="order">Araneae</tp:taxon-name-part></tp:taxon-name>: <tp:taxon-name><tp:taxon-name-part taxon-name-part-type="family">Gnaphosidae</tp:taxon-name-part></tp:taxon-name>) from Israel. Israel Journal of Zoology 45: 427–452.</mixed-citation></ref></ref-list></tp:taxon-treatment>
