# Supplementary material for: New data on spiders (Arachnida, Araneae) of the Arabian Peninsula and the Levant, with new species and records
Source: Zookeys. 2026 Apr 3;1276:95–124. doi: 10.3897/zookeys.1276.186138 (PMC13069394; doi:10.3897/zookeys.1276.186138)
Supplement: XML Treatment for Arctosa formosa [file zookeys.1276.186138-treatment14.xml]

<!DOCTYPE tp:taxon-treatment
  PUBLIC "-//TaxonX//DTD Taxonomic Treatment Publishing DTD v0 20100105//EN" "tax-treatment-NSO.dtd">
<tp:taxon-treatment xmlns:tp="http://www.plazi.org/taxpub"><tp:treatment-meta><kwd-group><label>Taxon classification</label><kwd>
                <named-content content-type="kingdom">Animalia</named-content>
              </kwd><kwd>
                <named-content content-type="order">Araneae</named-content>
              </kwd><kwd>
                <named-content content-type="family">Lycosidae</named-content>
              </kwd></kwd-group><mixed-citation publication-type="journal"><person-group><name><surname>Zamani</surname><given-names>Alireza</given-names></name><name><surname>Marusik</surname><given-names>Yuri M.</given-names></name><name><surname>Sharaf</surname><given-names>Mostafa R.</given-names></name><name><surname>Al Ketbi</surname><given-names>Khafiya</given-names></name><name><surname>Szűts</surname><given-names>Tamás</given-names></name></person-group><article-title>New data on spiders (<tp:taxon-name><tp:taxon-name-part taxon-name-part-type="class" reg="Arachnida">Arachnida</tp:taxon-name-part></tp:taxon-name>, <tp:taxon-name><tp:taxon-name-part taxon-name-part-type="order" reg="Araneae">Araneae</tp:taxon-name-part></tp:taxon-name>) of the Arabian Peninsula and the Levant, with new species and records</article-title><source>Zookeys</source><day>03</day><month>04</month><year>2026</year><volume>1276</volume><fpage>95</fpage><lpage>124</lpage><pub-id pub-id-type="doi">10.3897/zookeys.1276.186138</pub-id></mixed-citation></tp:treatment-meta><tp:nomenclature><tp:taxon-name><object-id xmlns:xlink="http://www.w3.org/1999/xlink" content-type="arpha" xlink:type="simple">C77AEF2B-F43C-593C-AB54-68E4E69AD8AA</object-id>
                    		<tp:taxon-name-part taxon-name-part-type="genus" reg="Arctosa">Arctosa</tp:taxon-name-part> <tp:taxon-name-part taxon-name-part-type="species" reg="formosa">formosa</tp:taxon-name-part>
                    	
                    		<object-id xmlns:xlink="http://www.w3.org/1999/xlink" content-type="zoobank" xlink:type="simple">https://zoobank.org/FBA96130-45D7-4BC3-B202-CA5DD26E10B5</object-id>
                    	</tp:taxon-name><tp:taxon-authority>Zamani &amp; Marusik,</tp:taxon-authority><tp:taxon-status xmlns:xlink="http://www.w3.org/1999/xlink" xlink:type="simple">sp. nov.</tp:taxon-status><xref ref-type="fig" rid="F6">Figs 6B</xref><xref ref-type="fig" rid="F6">, 6C</xref><xref ref-type="fig" rid="F11">, 11A–E</xref><xref ref-type="fig" rid="F12">, 12A–F</xref></tp:nomenclature><tp:treatment-sec sec-type="Type material"><title>Type material.</title><p><bold><italic>Holotype</italic></bold> • ♂ (<abbrev xmlns:xlink="http://www.w3.org/1999/xlink" xlink:title="Al Dhaid Wildlife Museum, Environment and Protected Areas Authority (EPAA)" xlink:type="simple">DWLC</abbrev>), <abbrev xmlns:xlink="http://www.w3.org/1999/xlink" xlink:title="United Arab Emirates" xlink:type="simple">UAE</abbrev>: Sharjah: W. Shees, <named-content xmlns:xlink="http://www.w3.org/1999/xlink" content-type="dwc:verbatimCoordinates" xlink:type="simple">25°17'24.0"N, 56°14'42.0"E</named-content>, 324 m, 28.8.2025 (M.R. Sharaf). <bold><italic>Paratypes</italic></bold> • 1♂1♀ (<abbrev xmlns:xlink="http://www.w3.org/1999/xlink" content-type="institution" xlink:title="Zoological Museum of the University of Turku" xlink:type="simple">ZMUT</abbrev>), collected together with the holotype.</p></tp:treatment-sec><tp:treatment-sec sec-type="Diagnosis"><title>Diagnosis.</title><p>The new species differs from West Palaearctic <italic><tp:taxon-name><tp:taxon-name-part taxon-name-part-type="genus" reg="Arctosa">Arctosa</tp:taxon-name-part></tp:taxon-name></italic> by its variegated pattern, otherwise known only in <italic><tp:taxon-name><tp:taxon-name-part taxon-name-part-type="genus" reg="Arctosa">Arctosa</tp:taxon-name-part></tp:taxon-name></italic> s.l. from Southeast Asia (e.g., <italic><tp:taxon-name><tp:taxon-name-part taxon-name-part-type="genus" reg="Arctosa">A.</tp:taxon-name-part> <tp:taxon-name-part taxon-name-part-type="species" reg="gougu">gougu</tp:taxon-name-part></tp:taxon-name></italic> Chen &amp; Song, 1999; <italic><tp:taxon-name><tp:taxon-name-part taxon-name-part-type="genus" reg="Arctosa">A.</tp:taxon-name-part> <tp:taxon-name-part taxon-name-part-type="species" reg="vaginalis">vaginalis</tp:taxon-name-part></tp:taxon-name></italic> Yu &amp; Song, 1988; <italic><tp:taxon-name><tp:taxon-name-part taxon-name-part-type="genus" reg="Arctosa">A.</tp:taxon-name-part> <tp:taxon-name-part taxon-name-part-type="species" reg="zhaojingzhaoi">zhaojingzhaoi</tp:taxon-name-part></tp:taxon-name></italic> Li, 2016; see <xref ref-type="bibr" rid="B44">Wang et al. 2012</xref> and <xref ref-type="bibr" rid="B35">Pan et al. 2016</xref>). The epigyne of <italic><tp:taxon-name><tp:taxon-name-part taxon-name-part-type="genus" reg="Arctosa">A.</tp:taxon-name-part> <tp:taxon-name-part taxon-name-part-type="species" reg="formosa">formosa</tp:taxon-name-part></tp:taxon-name></italic> sp. nov. is somewhat similar to that of <italic><tp:taxon-name><tp:taxon-name-part taxon-name-part-type="genus" reg="Arctosa">A.</tp:taxon-name-part> <tp:taxon-name-part taxon-name-part-type="species" reg="vaginalis">vaginalis</tp:taxon-name-part></tp:taxon-name></italic> from South China, with the septum margins nearly parallel and slightly widening posteriorly, but differs in relative length (length/width ratio 1.0 vs 1.5) and in having receptacles lacking stalks (vs stalk present) (cf. Fig. <xref ref-type="fig" rid="F11">11D, E</xref> vs <xref ref-type="bibr" rid="B44">Wang et al. 2012</xref>: fig. 8C, D). The male of <italic><tp:taxon-name><tp:taxon-name-part taxon-name-part-type="genus" reg="Arctosa">A.</tp:taxon-name-part> <tp:taxon-name-part taxon-name-part-type="species" reg="formosa">formosa</tp:taxon-name-part></tp:taxon-name></italic> sp. nov. differs from congeners in possessing a claw-like process (<italic>Cp</italic>) on the ventral arm (<italic>Va</italic>) of the tegular apophysis (<italic>Ta</italic>; Fig. <xref ref-type="fig" rid="F12">12A</xref>), absent in other congeners.</p><fig id="F11" position="float" orientation="portrait"><object-id xmlns:xlink="http://www.w3.org/1999/xlink" content-type="doi" xlink:type="simple">10.3897/zookeys.1276.186138.figure11</object-id><object-id xmlns:xlink="http://www.w3.org/1999/xlink" content-type="arpha" xlink:type="simple">6665C078-FF19-54A2-A0BE-D393CDC4A5D1</object-id><label>Figure 11.</label><caption><p><italic><tp:taxon-name><tp:taxon-name-part taxon-name-part-type="genus" reg="Arctosa">Arctosa</tp:taxon-name-part> <tp:taxon-name-part taxon-name-part-type="species" reg="formosa">formosa</tp:taxon-name-part></tp:taxon-name></italic> sp. nov., male (<bold>A–C</bold>) and female (<bold>D, E</bold>). <bold>A</bold>. Whole palp, retrolateral view; <bold>B</bold>. Leg I, prolateral view; <bold>C</bold>. Palp, ventral view; <bold>D, E</bold>. Macerated epigyne, ventral and dorsal views. Abbreviations: <italic>Ah</italic> = anterior hoods; <italic>Rh</italic> = head of the receptacle. Scale bars: 0.2 mm, unless stated otherwise.</p></caption><graphic xmlns:xlink="http://www.w3.org/1999/xlink" xlink:href="zookeys-1276-095_article-186138__-g011.jpg" id="oo_1582220.jpg" position="float" orientation="portrait" xlink:type="simple"><uri content-type="original_file" xlink:type="simple">https://binary.pensoft.net/fig/1582220</uri></graphic></fig><fig id="F12" position="float" orientation="portrait"><object-id xmlns:xlink="http://www.w3.org/1999/xlink" content-type="doi" xlink:type="simple">10.3897/zookeys.1276.186138.figure12</object-id><object-id xmlns:xlink="http://www.w3.org/1999/xlink" content-type="arpha" xlink:type="simple">D48A509E-A729-5843-B8ED-60B0DAB05A63</object-id><label>Figure 12.</label><caption><p><italic><tp:taxon-name><tp:taxon-name-part taxon-name-part-type="genus" reg="Arctosa">Arctosa</tp:taxon-name-part> <tp:taxon-name-part taxon-name-part-type="species" reg="formosa">formosa</tp:taxon-name-part></tp:taxon-name></italic> sp. nov., bulb. <bold>A</bold>. Ventral view; <bold>B</bold>. Retrolateral view; <bold>C</bold>. Prolateral view; <bold>D</bold>. Distal view; <bold>E</bold>. Distoproventral view; <bold>F</bold>. Embolic division, distal view. Abbreviations: <italic>Cp</italic> = claw-like process; <italic>Da</italic> = dorsal arm of the tegular apophysis; <italic>Sy</italic> = synembolus; <italic>Ta</italic> = tegular apophysis; <italic>Va</italic> = ventral arm of the tegular apophysis. Scale bars: 0.2 mm.</p></caption><graphic xmlns:xlink="http://www.w3.org/1999/xlink" xlink:href="zookeys-1276-095_article-186138__-g012.jpg" id="oo_1582221.jpg" position="float" orientation="portrait" xlink:type="simple"><uri content-type="original_file" xlink:type="simple">https://binary.pensoft.net/fig/1582221</uri></graphic></fig></tp:treatment-sec><tp:treatment-sec sec-type="Description"><title>Description.</title><p><bold>Male</bold> (holotype). Habitus as in Fig. <xref ref-type="fig" rid="F6">6B</xref>. Total length 5.40. Carapace 3.00 long, 2.35 wide. Carapace yellowish brown, with dark brown wave-shaped lateral bands and post ocular small patches; chelicerae and labium reddish brown; sternum and maxillae yellowish brown. Legs pale yellowish brown, darker distally, with numerous annulations and broad markings (Fig. <xref ref-type="fig" rid="F11">11B</xref>). Abdomen dark grey dorsally, with numerous pale and grey markings medially and submedially, pale yellowish brown ventrally. Spinnerets pale yellowish brown. Measurements of palp and legs: palp: 2.90 (1.05, 0.55, 0.45, -, 0.85), I: 7.65 (2.20, 1.05, 1.70, 1.70, 1.00), II: 6.45 (1.70, 1.05, 1.30, 1.50, 0.90), III: 6.40 (1.75, 0.95, 1.15, 1.60, 0.95), IV: 9.85 (2.65, 1.30, 2.05, 2.70, 1.15).</p><p>Palp as in Figs <xref ref-type="fig" rid="F11">11A</xref>, <xref ref-type="fig" rid="F11">11C</xref>, <xref ref-type="fig" rid="F12">12A–F</xref>; femur somewhat swollen, ~3× longer than wide; patella + tibia as long as femur; tibia swollen, almost as wide as cymbium; cymbium 1.25× wider than tibia (ventral view), 1.8× longer than wide, with two claws on tip, tip ~0.66× cymbial length; bulb 1.4× longer than wide; spermophor thin in posterior and prolateral parts of tegulum, roundly bent retrolaterally, ventrally and prolaterally; tegular apophysis (<italic>Ta</italic>) with two arms: dorsal (<italic>Da</italic>) straight, pointed; ventral (<italic>Va</italic>) bifurcated, with anterior claw-like process (<italic>Cp</italic>) and hooked tip; conductor (tegular part) indistinct; embolic division with long, straight, broad synembolus (<italic>Sy</italic>); embolus roundly bent, tapering from base to tip.</p><p><bold>Female</bold>. Habitus as in Fig. <xref ref-type="fig" rid="F6">6C</xref>. Total length 7.15. Carapace 3.60 long, 2.60 wide. Coloration as in male. Measurements of legs: I: 8.85 (2.45, 1.45, 1.90, 1.90, 1.15), II: 7.60 (2.00, 1.30, 1.60, 1.65, 1.05), III: 7.30 (2.10, 1.10, 1.35, 1.85, 0.90), IV: 11.30 (3.05, 1.55, 2.40, 3.10, 1.20).</p><p>Epigyne as in Fig. <xref ref-type="fig" rid="F11">11D, E</xref>; plate 1.6× wider than long; septum short, broad, as long as wide, base unmodified, entirely covered with setae, anteriorly with hood-like structures (<italic>Ah</italic>); heads of receptacles (<italic>Rh</italic>) ~1.5× longer than wide, lacking stalks (ventral and dorsal views), separated by &gt;3× their width, not extending beyond anterior margin of septum.</p></tp:treatment-sec><tp:treatment-sec sec-type="Remarks"><title>Remarks.</title><p>In their survey of the lycosids of the <abbrev xmlns:xlink="http://www.w3.org/1999/xlink" xlink:title="United Arab Emirates" xlink:type="simple">UAE</abbrev>, <xref ref-type="bibr" rid="B3">Alderweireldt and Jocqué (2017)</xref> reported two apparently undescribed species of <italic><tp:taxon-name><tp:taxon-name-part taxon-name-part-type="genus" reg="Arctosa">Arctosa</tp:taxon-name-part></tp:taxon-name></italic>, which they neither illustrated nor formally described due to the absence of a comprehensive regional revision. One of these may correspond to the new species described here.</p></tp:treatment-sec><tp:treatment-sec sec-type="Distribution"><title>Distribution.</title><p>Known only from the type locality in Sharjah, northern <abbrev xmlns:xlink="http://www.w3.org/1999/xlink" xlink:title="United Arab Emirates" xlink:type="simple">UAE</abbrev>.</p></tp:treatment-sec><tp:treatment-sec sec-type="Etymology"><title>Etymology.</title><p>The specific epithet is a Latin adjective meaning “beautiful.”</p></tp:treatment-sec><tp:treatment-sec><!--Section generated to contain objects referenced in tp:taxon-treatment.--><fig id="F6" position="float" orientation="portrait"><object-id xmlns:xlink="http://www.w3.org/1999/xlink" content-type="doi" xlink:type="simple">10.3897/zookeys.1276.186138.figure6</object-id><object-id xmlns:xlink="http://www.w3.org/1999/xlink" content-type="arpha" xlink:type="simple">91ABD2E4-F587-545A-9B35-F09B498C0194</object-id><label>Figure 6.</label><caption><p>Habitus of <italic><tp:taxon-name><tp:taxon-name-part taxon-name-part-type="genus" reg="Trochosa">Trochosa</tp:taxon-name-part> <tp:taxon-name-part taxon-name-part-type="species" reg="dentichelis">dentichelis</tp:taxon-name-part></tp:taxon-name></italic> (<bold>A</bold>), <italic><tp:taxon-name><tp:taxon-name-part taxon-name-part-type="genus" reg="Arctosa">Arctosa</tp:taxon-name-part> <tp:taxon-name-part taxon-name-part-type="species" reg="formosa">formosa</tp:taxon-name-part></tp:taxon-name></italic> sp. nov. (<bold>B, C</bold>), <italic><tp:taxon-name><tp:taxon-name-part taxon-name-part-type="genus" reg="Sahastata">Sahastata</tp:taxon-name-part></tp:taxon-name></italic> sp. (<bold>D</bold>), <italic><tp:taxon-name><tp:taxon-name-part taxon-name-part-type="genus" reg="Synaphosus">Synaphosus</tp:taxon-name-part> <tp:taxon-name-part taxon-name-part-type="species" reg="dulcicola">dulcicola</tp:taxon-name-part></tp:taxon-name></italic> sp. nov. (<bold>E</bold>), and <italic><tp:taxon-name><tp:taxon-name-part taxon-name-part-type="genus" reg="Prodidomus">Prodidomus</tp:taxon-name-part> <tp:taxon-name-part taxon-name-part-type="species" reg="emiratus">emiratus</tp:taxon-name-part></tp:taxon-name></italic> sp. nov. (<bold>F</bold>), dorsal view. <bold>A, B</bold>. Males; <bold>C–F</bold>. Females.</p></caption><graphic xmlns:xlink="http://www.w3.org/1999/xlink" xlink:href="zookeys-1276-095_article-186138__-g006.jpg" id="oo_1582215.jpg" position="float" orientation="portrait" xlink:type="simple"><uri content-type="original_file" xlink:type="simple">https://binary.pensoft.net/fig/1582215</uri></graphic></fig></tp:treatment-sec><ref-list><ref id="B44"><mixed-citation xmlns:xlink="http://www.w3.org/1999/xlink" xlink:type="simple">Wang LY, Marusik YM, Zhang ZS (2012) Notes on three poorly known <italic><tp:taxon-name><tp:taxon-name-part taxon-name-part-type="genus">Arctosa</tp:taxon-name-part></tp:taxon-name></italic> species from China (<tp:taxon-name><tp:taxon-name-part taxon-name-part-type="order">Araneae</tp:taxon-name-part></tp:taxon-name>: <tp:taxon-name><tp:taxon-name-part taxon-name-part-type="family">Lycosidae</tp:taxon-name-part></tp:taxon-name>). Zootaxa 3404: 53–68. <ext-link xlink:href="10.11646/zootaxa.3404.1.2" ext-link-type="doi" xlink:type="simple">https://doi.org/10.11646/zootaxa.3404.1.2</ext-link></mixed-citation></ref><ref id="B35"><mixed-citation xmlns:xlink="http://www.w3.org/1999/xlink" xlink:type="simple">Pan F, Zheng G, Li SQ (2016) Wolf spiders (<tp:taxon-name><tp:taxon-name-part taxon-name-part-type="order">Araneae</tp:taxon-name-part></tp:taxon-name>: <tp:taxon-name><tp:taxon-name-part taxon-name-part-type="family">Lycosidae</tp:taxon-name-part></tp:taxon-name>) from Xishuangbanna Tropical Botanical Garden, China. Zoological Systematics 41(4): 404–414. <ext-link xlink:href="10.11865/zs.201645" ext-link-type="doi" xlink:type="simple">https://doi.org/10.11865/zs.201645</ext-link></mixed-citation></ref><ref id="B3"><mixed-citation xmlns:xlink="http://www.w3.org/1999/xlink" xlink:type="simple">Alderweireldt M, Jocqué R (2017) Order <tp:taxon-name><tp:taxon-name-part taxon-name-part-type="order">Araneae</tp:taxon-name-part></tp:taxon-name>, family <tp:taxon-name><tp:taxon-name-part taxon-name-part-type="family">Lycosidae</tp:taxon-name-part></tp:taxon-name>. Arthropod Fauna of the UAE 6: 3–20.</mixed-citation></ref></ref-list></tp:taxon-treatment>
