# Supplementary material for: New data on spiders (Arachnida, Araneae) of the Arabian Peninsula and the Levant, with new species and records
Source: Zookeys. 2026 Apr 3;1276:95–124. doi: 10.3897/zookeys.1276.186138 (PMC13069394; doi:10.3897/zookeys.1276.186138)
Supplement: XML Treatment for Prodidomus [file zookeys.1276.186138-treatment22.xml]

<!DOCTYPE tp:taxon-treatment
  PUBLIC "-//TaxonX//DTD Taxonomic Treatment Publishing DTD v0 20100105//EN" "tax-treatment-NSO.dtd">
<tp:taxon-treatment xmlns:tp="http://www.plazi.org/taxpub"><tp:treatment-meta><kwd-group><label>Taxon classification</label><kwd>
                <named-content content-type="kingdom">Animalia</named-content>
              </kwd><kwd>
                <named-content content-type="order">Araneae</named-content>
              </kwd><kwd>
                <named-content content-type="family">Prodidomidae</named-content>
              </kwd></kwd-group><mixed-citation publication-type="journal"><person-group><name><surname>Zamani</surname><given-names>Alireza</given-names></name><name><surname>Marusik</surname><given-names>Yuri M.</given-names></name><name><surname>Sharaf</surname><given-names>Mostafa R.</given-names></name><name><surname>Al Ketbi</surname><given-names>Khafiya</given-names></name><name><surname>Szűts</surname><given-names>Tamás</given-names></name></person-group><article-title>New data on spiders (<tp:taxon-name><tp:taxon-name-part taxon-name-part-type="class" reg="Arachnida">Arachnida</tp:taxon-name-part></tp:taxon-name>, <tp:taxon-name><tp:taxon-name-part taxon-name-part-type="order" reg="Araneae">Araneae</tp:taxon-name-part></tp:taxon-name>) of the Arabian Peninsula and the Levant, with new species and records</article-title><source>Zookeys</source><day>03</day><month>04</month><year>2026</year><volume>1276</volume><fpage>95</fpage><lpage>124</lpage><pub-id pub-id-type="doi">10.3897/zookeys.1276.186138</pub-id></mixed-citation></tp:treatment-meta><tp:nomenclature><tp:taxon-name><object-id xmlns:xlink="http://www.w3.org/1999/xlink" content-type="arpha" xlink:type="simple">6AE07405-9943-5AB8-AB18-A5FA79A105A3</object-id>
                    		<tp:taxon-name-part taxon-name-part-type="genus" reg="Prodidomus">Prodidomus</tp:taxon-name-part>
                    	</tp:taxon-name><tp:taxon-authority>Hentz, 1847</tp:taxon-authority></tp:nomenclature><tp:treatment-sec sec-type="Remarks"><title>Remarks.</title><p>This is a large genus with 54 named species distributed worldwide (<xref ref-type="bibr" rid="B48">WSC 2026</xref>). It has never been properly revised, and many species lack illustrations of the endogyne. Based on published figures of the epigynes and palps, the genus is likely polyphyletic. Several species from the Mediterranean, Arabian Peninsula, and Sudan have similar epigynes and may represent junior synonyms of the cosmopolitan <italic><tp:taxon-name><tp:taxon-name-part taxon-name-part-type="genus" reg="Prodidomus">P.</tp:taxon-name-part> <tp:taxon-name-part taxon-name-part-type="species" reg="rufus">rufus</tp:taxon-name-part></tp:taxon-name></italic> Hentz, 1847: <italic><tp:taxon-name><tp:taxon-name-part taxon-name-part-type="genus" reg="Prodidomus">P.</tp:taxon-name-part> <tp:taxon-name-part taxon-name-part-type="species" reg="aurantiacus">aurantiacus</tp:taxon-name-part></tp:taxon-name></italic> Simon, 1890 (Yemen), <italic><tp:taxon-name><tp:taxon-name-part taxon-name-part-type="genus" reg="Prodidomus">P.</tp:taxon-name-part> <tp:taxon-name-part taxon-name-part-type="species" reg="bicolor">bicolor</tp:taxon-name-part></tp:taxon-name></italic> Denis, 1957 (Sudan), <italic><tp:taxon-name><tp:taxon-name-part taxon-name-part-type="genus" reg="Prodidomus">P.</tp:taxon-name-part> <tp:taxon-name-part taxon-name-part-type="species" reg="geniculosus">geniculosus</tp:taxon-name-part></tp:taxon-name></italic> Dalmas, 1919 (Tunisia), and <italic><tp:taxon-name><tp:taxon-name-part taxon-name-part-type="genus" reg="Prodidomus">P.</tp:taxon-name-part> <tp:taxon-name-part taxon-name-part-type="species" reg="rollasoni">rollasoni</tp:taxon-name-part></tp:taxon-name></italic> Cooke, 1964 (Libya).</p></tp:treatment-sec><ref-list><ref id="B48"><mixed-citation xmlns:xlink="http://www.w3.org/1999/xlink" xlink:type="simple">WSC (2026) World Spider Catalog. Version 27. Natural History Museum Bern. <ext-link xlink:href="10.24436/2" ext-link-type="doi" xlink:type="simple">https://doi.org/10.24436/2</ext-link> [accessed on 26.2.2026]</mixed-citation></ref></ref-list></tp:taxon-treatment>
