# Supplementary material for: New data on spiders (Arachnida, Araneae) of the Arabian Peninsula and the Levant, with new species and records
Source: Zookeys. 2026 Apr 3;1276:95–124. doi: 10.3897/zookeys.1276.186138 (PMC13069394; doi:10.3897/zookeys.1276.186138)
Supplement: XML Treatment for Prodidomus emiratus [file zookeys.1276.186138-treatment23.xml]

<!DOCTYPE tp:taxon-treatment
  PUBLIC "-//TaxonX//DTD Taxonomic Treatment Publishing DTD v0 20100105//EN" "tax-treatment-NSO.dtd">
<tp:taxon-treatment xmlns:tp="http://www.plazi.org/taxpub"><tp:treatment-meta><kwd-group><label>Taxon classification</label><kwd>
                <named-content content-type="kingdom">Animalia</named-content>
              </kwd><kwd>
                <named-content content-type="order">Araneae</named-content>
              </kwd><kwd>
                <named-content content-type="family">Prodidomidae</named-content>
              </kwd></kwd-group><mixed-citation publication-type="journal"><person-group><name><surname>Zamani</surname><given-names>Alireza</given-names></name><name><surname>Marusik</surname><given-names>Yuri M.</given-names></name><name><surname>Sharaf</surname><given-names>Mostafa R.</given-names></name><name><surname>Al Ketbi</surname><given-names>Khafiya</given-names></name><name><surname>Szűts</surname><given-names>Tamás</given-names></name></person-group><article-title>New data on spiders (<tp:taxon-name><tp:taxon-name-part taxon-name-part-type="class" reg="Arachnida">Arachnida</tp:taxon-name-part></tp:taxon-name>, <tp:taxon-name><tp:taxon-name-part taxon-name-part-type="order" reg="Araneae">Araneae</tp:taxon-name-part></tp:taxon-name>) of the Arabian Peninsula and the Levant, with new species and records</article-title><source>Zookeys</source><day>03</day><month>04</month><year>2026</year><volume>1276</volume><fpage>95</fpage><lpage>124</lpage><pub-id pub-id-type="doi">10.3897/zookeys.1276.186138</pub-id></mixed-citation></tp:treatment-meta><tp:nomenclature><tp:taxon-name><object-id xmlns:xlink="http://www.w3.org/1999/xlink" content-type="arpha" xlink:type="simple">4C399C5F-F895-520D-BEB0-E72C961BF439</object-id>
                    		<tp:taxon-name-part taxon-name-part-type="genus" reg="Prodidomus">Prodidomus</tp:taxon-name-part> <tp:taxon-name-part taxon-name-part-type="species" reg="emiratus">emiratus</tp:taxon-name-part>
                    	
                    		<object-id xmlns:xlink="http://www.w3.org/1999/xlink" content-type="zoobank" xlink:type="simple">https://zoobank.org/AB22D7E3-8EBE-40D9-8288-C3769F2B1F41</object-id>
                    	</tp:taxon-name><tp:taxon-authority>Zamani &amp; Marusik,</tp:taxon-authority><tp:taxon-status xmlns:xlink="http://www.w3.org/1999/xlink" xlink:type="simple">sp. nov.</tp:taxon-status><xref ref-type="fig" rid="F6">Figs 6F</xref><xref ref-type="fig" rid="F15">, 15A–C</xref></tp:nomenclature><tp:treatment-sec sec-type="Type material"><title>Type material.</title><p><bold><italic>Holotype</italic></bold> • ♀ (<abbrev xmlns:xlink="http://www.w3.org/1999/xlink" xlink:title="Al Dhaid Wildlife Museum, Environment and Protected Areas Authority (EPAA)" xlink:type="simple">DWLC</abbrev>), <abbrev xmlns:xlink="http://www.w3.org/1999/xlink" xlink:title="United Arab Emirates" xlink:type="simple">UAE</abbrev>: Ras Al Khaimah: Masafi, <named-content xmlns:xlink="http://www.w3.org/1999/xlink" content-type="dwc:verbatimCoordinates" xlink:type="simple">25°14'16.8"N, 56°09'54.0"E</named-content>, 430 m, 29.10.2025 (M.R. Sharaf).</p></tp:treatment-sec><tp:treatment-sec sec-type="Diagnosis"><title>Diagnosis.</title><p>The new species is most similar to <italic><tp:taxon-name><tp:taxon-name-part taxon-name-part-type="genus" reg="Prodidomus">P.</tp:taxon-name-part> <tp:taxon-name-part taxon-name-part-type="species" reg="nigellus">nigellus</tp:taxon-name-part></tp:taxon-name></italic> Simon, 1890, known from Yemen. Both species have a thin posterior plate, but differ in the size of the septal hood (<italic>Sh</italic>) and the sclerotization of the septal base: the new species has a small, pit-like hood and an unsclerotized base, whereas <italic><tp:taxon-name><tp:taxon-name-part taxon-name-part-type="genus" reg="Prodidomus">P.</tp:taxon-name-part> <tp:taxon-name-part taxon-name-part-type="species" reg="nigellus">nigellus</tp:taxon-name-part></tp:taxon-name></italic> has a large hood and a base as wide as the fovea, well sclerotized (cf. Fig. <xref ref-type="fig" rid="F15">15A–C</xref> vs <xref ref-type="bibr" rid="B11">Dalmas 1919</xref>: fig. 28). The endogyne of <italic><tp:taxon-name><tp:taxon-name-part taxon-name-part-type="genus" reg="Prodidomus">P.</tp:taxon-name-part> <tp:taxon-name-part taxon-name-part-type="species" reg="nigellus">nigellus</tp:taxon-name-part></tp:taxon-name></italic> has never been illustrated and cannot be compared.</p><fig id="F15" position="float" orientation="portrait"><object-id xmlns:xlink="http://www.w3.org/1999/xlink" content-type="doi" xlink:type="simple">10.3897/zookeys.1276.186138.figure15</object-id><object-id xmlns:xlink="http://www.w3.org/1999/xlink" content-type="arpha" xlink:type="simple">27B9CD88-391E-5C90-BEE9-C190FE8C8891</object-id><label>Figure 15.</label><caption><p>Epigyne of <italic><tp:taxon-name><tp:taxon-name-part taxon-name-part-type="genus" reg="Prodidomus">Prodidomus</tp:taxon-name-part> <tp:taxon-name-part taxon-name-part-type="species" reg="emiratus">emiratus</tp:taxon-name-part></tp:taxon-name></italic> sp. nov. <bold>A</bold>. Intact, ventral view; <bold>B, C</bold>. Macerated, ventral and dorsal views. Abbreviations: <italic>Cd</italic> = copulatory duct; <italic>Hp</italic> = hoods of the posterior plate; <italic>Re</italic> = receptacle; <italic>Sh</italic> = posterior septal hood. Scale bars: 0.2 mm.</p></caption><graphic xmlns:xlink="http://www.w3.org/1999/xlink" xlink:href="zookeys-1276-095_article-186138__-g015.jpg" id="oo_1582224.jpg" position="float" orientation="portrait" xlink:type="simple"><uri content-type="original_file" xlink:type="simple">https://binary.pensoft.net/fig/1582224</uri></graphic></fig></tp:treatment-sec><tp:treatment-sec sec-type="Description"><title>Description.</title><p><bold>Female</bold>. Habitus as in Fig. <xref ref-type="fig" rid="F6">6F</xref>. Total length 3.55. Carapace 1.10 long, 0.85 wide. Carapace and legs yellow; chelicerae beige; sternum, labium, maxillae, abdomen, and spinnerets pale beige. Measurements of legs: I: missing, II: 2.90 (0.75, 0.50, 0.70, 0.55, 0.40), III: 2.55 (0.70, 0.40, 0.55, 0.55, 0.35), IV: 4.00 (1.10, 0.55, 1.00, 0.80, 0.55).</p><p>Epigyne as in Fig. <xref ref-type="fig" rid="F15">15A–C</xref>; plate 1.2× wider than long; fovea divided by tapering septum, septum with pair of anterior hoods and small posterior hood (<italic>Sh</italic>); posterior part of fovea weakly sclerotized; thin transverse posterior plate posterior to fovea, almost indistinct on non-dissected epigyne, with pair of hoods (<italic>Hp</italic>); copulatory ducts (<italic>Cd</italic>) long, wide, forming three circular loops; receptacles (<italic>Re</italic>) tubular, anterior portion straight and parallel, posterior portion roundly bent.</p><p><bold>Male</bold>. Unknown.</p></tp:treatment-sec><tp:treatment-sec sec-type="Distribution"><title>Distribution.</title><p>Known only from the type locality in Ras Al Khaimah, northern <abbrev xmlns:xlink="http://www.w3.org/1999/xlink" xlink:title="United Arab Emirates" xlink:type="simple">UAE</abbrev>.</p></tp:treatment-sec><tp:treatment-sec sec-type="Etymology"><title>Etymology.</title><p>The specific epithet refers to the distribution of the species in the <abbrev xmlns:xlink="http://www.w3.org/1999/xlink" xlink:title="United Arab Emirates" xlink:type="simple">UAE</abbrev>.</p><sec sec-type="Family Salticidae Blackwall, 1841" id="sec17"><title>Family <tp:taxon-name><tp:taxon-name-part taxon-name-part-type="family" reg="Salticidae">Salticidae</tp:taxon-name-part></tp:taxon-name> Blackwall, 1841</title></sec></tp:treatment-sec><tp:treatment-sec><!--Section generated to contain objects referenced in tp:taxon-treatment.--><fig id="F6" position="float" orientation="portrait"><object-id xmlns:xlink="http://www.w3.org/1999/xlink" content-type="doi" xlink:type="simple">10.3897/zookeys.1276.186138.figure6</object-id><object-id xmlns:xlink="http://www.w3.org/1999/xlink" content-type="arpha" xlink:type="simple">91ABD2E4-F587-545A-9B35-F09B498C0194</object-id><label>Figure 6.</label><caption><p>Habitus of <italic><tp:taxon-name><tp:taxon-name-part taxon-name-part-type="genus" reg="Trochosa">Trochosa</tp:taxon-name-part> <tp:taxon-name-part taxon-name-part-type="species" reg="dentichelis">dentichelis</tp:taxon-name-part></tp:taxon-name></italic> (<bold>A</bold>), <italic><tp:taxon-name><tp:taxon-name-part taxon-name-part-type="genus" reg="Arctosa">Arctosa</tp:taxon-name-part> <tp:taxon-name-part taxon-name-part-type="species" reg="formosa">formosa</tp:taxon-name-part></tp:taxon-name></italic> sp. nov. (<bold>B, C</bold>), <italic><tp:taxon-name><tp:taxon-name-part taxon-name-part-type="genus" reg="Sahastata">Sahastata</tp:taxon-name-part></tp:taxon-name></italic> sp. (<bold>D</bold>), <italic><tp:taxon-name><tp:taxon-name-part taxon-name-part-type="genus" reg="Synaphosus">Synaphosus</tp:taxon-name-part> <tp:taxon-name-part taxon-name-part-type="species" reg="dulcicola">dulcicola</tp:taxon-name-part></tp:taxon-name></italic> sp. nov. (<bold>E</bold>), and <italic><tp:taxon-name><tp:taxon-name-part taxon-name-part-type="genus" reg="Prodidomus">Prodidomus</tp:taxon-name-part> <tp:taxon-name-part taxon-name-part-type="species" reg="emiratus">emiratus</tp:taxon-name-part></tp:taxon-name></italic> sp. nov. (<bold>F</bold>), dorsal view. <bold>A, B</bold>. Males; <bold>C–F</bold>. Females.</p></caption><graphic xmlns:xlink="http://www.w3.org/1999/xlink" xlink:href="zookeys-1276-095_article-186138__-g006.jpg" id="oo_1582215.jpg" position="float" orientation="portrait" xlink:type="simple"><uri content-type="original_file" xlink:type="simple">https://binary.pensoft.net/fig/1582215</uri></graphic></fig></tp:treatment-sec><ref-list><ref id="B11"><mixed-citation xmlns:xlink="http://www.w3.org/1999/xlink" xlink:type="simple">Dalmas R de (1919) Synopsis des araignées de la famille des <tp:taxon-name><tp:taxon-name-part taxon-name-part-type="family">Prodidomidae</tp:taxon-name-part></tp:taxon-name>. Annales de la Société Entomologique de France 87: 279–340. <ext-link xlink:href="10.1080/21686351.1918.12279610" ext-link-type="doi" xlink:type="simple">https://doi.org/10.1080/21686351.1918.12279610</ext-link></mixed-citation></ref></ref-list></tp:taxon-treatment>
