# Supplementary material for: New data on spiders (Arachnida, Araneae) of the Arabian Peninsula and the Levant, with new species and records
Source: Zookeys. 2026 Apr 3;1276:95–124. doi: 10.3897/zookeys.1276.186138 (PMC13069394; doi:10.3897/zookeys.1276.186138)
Supplement: XML Treatment for Cyrba ocellata [file zookeys.1276.186138-treatment24.xml]

<!DOCTYPE tp:taxon-treatment
  PUBLIC "-//TaxonX//DTD Taxonomic Treatment Publishing DTD v0 20100105//EN" "tax-treatment-NSO.dtd">
<tp:taxon-treatment xmlns:tp="http://www.plazi.org/taxpub"><tp:treatment-meta><kwd-group><label>Taxon classification</label><kwd>
                <named-content content-type="kingdom">Animalia</named-content>
              </kwd><kwd>
                <named-content content-type="order">Araneae</named-content>
              </kwd><kwd>
                <named-content content-type="family">Salticidae</named-content>
              </kwd></kwd-group><mixed-citation publication-type="journal"><person-group><name><surname>Zamani</surname><given-names>Alireza</given-names></name><name><surname>Marusik</surname><given-names>Yuri M.</given-names></name><name><surname>Sharaf</surname><given-names>Mostafa R.</given-names></name><name><surname>Al Ketbi</surname><given-names>Khafiya</given-names></name><name><surname>Szűts</surname><given-names>Tamás</given-names></name></person-group><article-title>New data on spiders (<tp:taxon-name><tp:taxon-name-part taxon-name-part-type="class" reg="Arachnida">Arachnida</tp:taxon-name-part></tp:taxon-name>, <tp:taxon-name><tp:taxon-name-part taxon-name-part-type="order" reg="Araneae">Araneae</tp:taxon-name-part></tp:taxon-name>) of the Arabian Peninsula and the Levant, with new species and records</article-title><source>Zookeys</source><day>03</day><month>04</month><year>2026</year><volume>1276</volume><fpage>95</fpage><lpage>124</lpage><pub-id pub-id-type="doi">10.3897/zookeys.1276.186138</pub-id></mixed-citation></tp:treatment-meta><tp:nomenclature><tp:taxon-name><object-id xmlns:xlink="http://www.w3.org/1999/xlink" content-type="arpha" xlink:type="simple">2C4323F7-2DA1-5228-87F6-46F572D39EA8</object-id>
                    		<tp:taxon-name-part taxon-name-part-type="genus" reg="Cyrba">Cyrba</tp:taxon-name-part> <tp:taxon-name-part taxon-name-part-type="species" reg="ocellata">ocellata</tp:taxon-name-part>
                    	</tp:taxon-name><tp:taxon-authority>(Kroneberg, 1875)</tp:taxon-authority></tp:nomenclature><tp:treatment-sec sec-type="Material"><title>Material.</title><p><abbrev xmlns:xlink="http://www.w3.org/1999/xlink" xlink:title="United Arab Emirates" xlink:type="simple">UAE</abbrev>: Sharjah: • 1♀ (<abbrev xmlns:xlink="http://www.w3.org/1999/xlink" xlink:title="Al Dhaid Wildlife Museum, Environment and Protected Areas Authority (EPAA)" xlink:type="simple">DWLC</abbrev>), W. Shees, <named-content xmlns:xlink="http://www.w3.org/1999/xlink" content-type="dwc:verbatimCoordinates" xlink:type="simple">25°17'24.0"N, 56°15'14.4"E</named-content>, 418 m, 28.8.2025 (M.R. Sharaf).</p></tp:treatment-sec><tp:treatment-sec sec-type="Distribution"><title>Distribution.</title><p>Eastern Africa to India and Indonesia, Caucasus to Central Asia and China; introduced to Australia (Queensland). In the <abbrev xmlns:xlink="http://www.w3.org/1999/xlink" xlink:title="United Arab Emirates" xlink:type="simple">UAE</abbrev>, it was previously reported from Ras Al Khaimah (<xref ref-type="bibr" rid="B45">Wesołowska and van Harten 2010</xref>, <xref ref-type="bibr" rid="B46">2011</xref>); new record for Sharjah.</p></tp:treatment-sec><ref-list><ref id="B45"><mixed-citation xmlns:xlink="http://www.w3.org/1999/xlink" xlink:type="simple">Wesołowska W, van Harten A (2010) Order <tp:taxon-name><tp:taxon-name-part taxon-name-part-type="order">Araneae</tp:taxon-name-part></tp:taxon-name>, family <tp:taxon-name><tp:taxon-name-part taxon-name-part-type="family">Salticidae</tp:taxon-name-part></tp:taxon-name>. Arthropod Fauna of the UAE 3: 27–69.</mixed-citation></ref><ref id="B46"><mixed-citation xmlns:xlink="http://www.w3.org/1999/xlink" xlink:type="simple">Wesołowska W, van Harten A (2011) Order <tp:taxon-name><tp:taxon-name-part taxon-name-part-type="order">Araneae</tp:taxon-name-part></tp:taxon-name>, family <tp:taxon-name><tp:taxon-name-part taxon-name-part-type="family">Salticidae</tp:taxon-name-part></tp:taxon-name>: additions and the descriptions of a new species. Arthropod Fauna of the UAE 4: 23–28.</mixed-citation></ref></ref-list></tp:taxon-treatment>
