# Supplementary material for: New data on spiders (Arachnida, Araneae) of the Arabian Peninsula and the Levant, with new species and records
Source: Zookeys. 2026 Apr 3;1276:95–124. doi: 10.3897/zookeys.1276.186138 (PMC13069394; doi:10.3897/zookeys.1276.186138)
Supplement: XML Treatment for Episinus israeliensis [file zookeys.1276.186138-treatment29.xml]

<!DOCTYPE tp:taxon-treatment
  PUBLIC "-//TaxonX//DTD Taxonomic Treatment Publishing DTD v0 20100105//EN" "tax-treatment-NSO.dtd">
<tp:taxon-treatment xmlns:tp="http://www.plazi.org/taxpub"><tp:treatment-meta><kwd-group><label>Taxon classification</label><kwd>
                <named-content content-type="kingdom">Animalia</named-content>
              </kwd><kwd>
                <named-content content-type="order">Araneae</named-content>
              </kwd><kwd>
                <named-content content-type="family">Theridiidae</named-content>
              </kwd></kwd-group><mixed-citation publication-type="journal"><person-group><name><surname>Zamani</surname><given-names>Alireza</given-names></name><name><surname>Marusik</surname><given-names>Yuri M.</given-names></name><name><surname>Sharaf</surname><given-names>Mostafa R.</given-names></name><name><surname>Al Ketbi</surname><given-names>Khafiya</given-names></name><name><surname>Szűts</surname><given-names>Tamás</given-names></name></person-group><article-title>New data on spiders (<tp:taxon-name><tp:taxon-name-part taxon-name-part-type="class" reg="Arachnida">Arachnida</tp:taxon-name-part></tp:taxon-name>, <tp:taxon-name><tp:taxon-name-part taxon-name-part-type="order" reg="Araneae">Araneae</tp:taxon-name-part></tp:taxon-name>) of the Arabian Peninsula and the Levant, with new species and records</article-title><source>Zookeys</source><day>03</day><month>04</month><year>2026</year><volume>1276</volume><fpage>95</fpage><lpage>124</lpage><pub-id pub-id-type="doi">10.3897/zookeys.1276.186138</pub-id></mixed-citation></tp:treatment-meta><tp:nomenclature><tp:taxon-name><object-id xmlns:xlink="http://www.w3.org/1999/xlink" content-type="arpha" xlink:type="simple">4036D351-B63F-5C41-B466-1211D56309E9</object-id>
                    		<tp:taxon-name-part taxon-name-part-type="genus" reg="Episinus">Episinus</tp:taxon-name-part> <tp:taxon-name-part taxon-name-part-type="species" reg="israeliensis">israeliensis</tp:taxon-name-part>
                    	</tp:taxon-name><tp:taxon-authority>Levy, 1985</tp:taxon-authority><xref ref-type="fig" rid="F16">Fig. 16A–F</xref><tp:nomenclature-citation-list><tp:nomenclature-citation><tp:taxon-name><tp:taxon-name-part taxon-name-part-type="genus" reg="Episinus">Episinus</tp:taxon-name-part> <tp:taxon-name-part taxon-name-part-type="species" reg="israeliensis">israeliensis</tp:taxon-name-part></tp:taxon-name><comment> Levy, 1985: 92, figs 1–10 (♂♀).</comment></tp:nomenclature-citation><tp:nomenclature-citation><tp:taxon-name><tp:taxon-name-part taxon-name-part-type="genus" reg="Episinus">Episinus</tp:taxon-name-part> <tp:taxon-name-part taxon-name-part-type="species" reg="israeliensis">israeliensis</tp:taxon-name-part></tp:taxon-name><comment>: <xref ref-type="bibr" rid="B28">Levy 1998</xref>: 129, figs 238–247 (♂♀; figures reproduced from <xref ref-type="bibr" rid="B27">Levy 1985</xref>).</comment></tp:nomenclature-citation></tp:nomenclature-citation-list></tp:nomenclature><tp:treatment-sec sec-type="Material"><title>Material.</title><p>Lebanon: Keserwan-Jbeil Gov.: • 1♂ (<abbrev xmlns:xlink="http://www.w3.org/1999/xlink" content-type="institution" xlink:title="Zoological Museum of the University of Turku" xlink:type="simple">ZMUT</abbrev>), Raifoun, <named-content xmlns:xlink="http://www.w3.org/1999/xlink" content-type="dwc:verbatimCoordinates" xlink:type="simple">33°58'N, 35°41'E</named-content>, 900 m, 11.2014 (C. Reuter).</p></tp:treatment-sec><tp:treatment-sec sec-type="Remarks"><title>Remarks.</title><p>Here we provide the first photographs of the male of this species. The palpal femur is slightly swollen (Fig. <xref ref-type="fig" rid="F16">16F</xref>), a character not documented in other congeners.</p><fig id="F16" position="float" orientation="portrait"><object-id xmlns:xlink="http://www.w3.org/1999/xlink" content-type="doi" xlink:type="simple">10.3897/zookeys.1276.186138.figure16</object-id><object-id xmlns:xlink="http://www.w3.org/1999/xlink" content-type="arpha" xlink:type="simple">71BEB4AC-AD8D-5C43-A614-A8FB5EB77002</object-id><label>Figure 16.</label><caption><p><italic><tp:taxon-name><tp:taxon-name-part taxon-name-part-type="genus" reg="Episinus">Episinus</tp:taxon-name-part> <tp:taxon-name-part taxon-name-part-type="species" reg="israeliensis">israeliensis</tp:taxon-name-part></tp:taxon-name></italic>, male. <bold>A–C</bold>. Bulb, retrolateral, prolateral, and ventral views; <bold>D</bold>. Palp, ventral view; <bold>E, F</bold>. Habitus, dorsal and lateral views. Scale bars: 0.2 mm, unless stated otherwise.</p></caption><graphic xmlns:xlink="http://www.w3.org/1999/xlink" xlink:href="zookeys-1276-095_article-186138__-g016.jpg" id="oo_1582225.jpg" position="float" orientation="portrait" xlink:type="simple"><uri content-type="original_file" xlink:type="simple">https://binary.pensoft.net/fig/1582225</uri></graphic></fig></tp:treatment-sec><tp:treatment-sec sec-type="Distribution"><title>Distribution.</title><p>Previously known only from Israel. This is the first record of the genus <italic><tp:taxon-name><tp:taxon-name-part taxon-name-part-type="genus" reg="Episinus">Episinus</tp:taxon-name-part></tp:taxon-name></italic> Walckenaer, 1809 from Lebanon, with the present material representing the northernmost known record of the species.</p></tp:treatment-sec><ref-list><ref id="B28"><mixed-citation xmlns:xlink="http://www.w3.org/1999/xlink" xlink:type="simple">Levy G (1998) <tp:taxon-name><tp:taxon-name-part taxon-name-part-type="order">Araneae</tp:taxon-name-part></tp:taxon-name>: <tp:taxon-name><tp:taxon-name-part taxon-name-part-type="family">Theridiidae</tp:taxon-name-part></tp:taxon-name>. Israel Academy of Sciences and Humanities Jerusalem, 228 pp.</mixed-citation></ref><ref id="B27"><mixed-citation xmlns:xlink="http://www.w3.org/1999/xlink" xlink:type="simple">Levy G (1985) Spiders of the genera <italic><tp:taxon-name><tp:taxon-name-part taxon-name-part-type="genus">Episinus</tp:taxon-name-part></tp:taxon-name></italic>, <italic><tp:taxon-name><tp:taxon-name-part taxon-name-part-type="genus">Argyrodes</tp:taxon-name-part></tp:taxon-name></italic> and <italic><tp:taxon-name><tp:taxon-name-part taxon-name-part-type="genus">Coscinida</tp:taxon-name-part></tp:taxon-name></italic> from Israel, with additional notes on <italic><tp:taxon-name><tp:taxon-name-part taxon-name-part-type="genus">Theridion</tp:taxon-name-part></tp:taxon-name></italic> (<tp:taxon-name><tp:taxon-name-part taxon-name-part-type="order">Araneae</tp:taxon-name-part></tp:taxon-name>: <tp:taxon-name><tp:taxon-name-part taxon-name-part-type="family">Theridiidae</tp:taxon-name-part></tp:taxon-name>). Journal of Zoology, London (A) 207: 87–123. <ext-link xlink:href="10.1111/j.1469-7998.1985.tb04917.x" ext-link-type="doi" xlink:type="simple">https://doi.org/10.1111/j.1469-7998.1985.tb04917.x</ext-link></mixed-citation></ref></ref-list></tp:taxon-treatment>
