# Supplementary material for: New data on spiders (Arachnida, Araneae) of the Arabian Peninsula and the Levant, with new species and records
Source: Zookeys. 2026 Apr 3;1276:95–124. doi: 10.3897/zookeys.1276.186138 (PMC13069394; doi:10.3897/zookeys.1276.186138)
Supplement: XML Treatment for Titanoeca flavicoma [file zookeys.1276.186138-treatment34.xml]

<!DOCTYPE tp:taxon-treatment
  PUBLIC "-//TaxonX//DTD Taxonomic Treatment Publishing DTD v0 20100105//EN" "tax-treatment-NSO.dtd">
<tp:taxon-treatment xmlns:tp="http://www.plazi.org/taxpub"><tp:treatment-meta><kwd-group><label>Taxon classification</label><kwd>
                <named-content content-type="kingdom">Animalia</named-content>
              </kwd><kwd>
                <named-content content-type="order">Araneae</named-content>
              </kwd><kwd>
                <named-content content-type="family">Titanoecidae</named-content>
              </kwd></kwd-group><mixed-citation publication-type="journal"><person-group><name><surname>Zamani</surname><given-names>Alireza</given-names></name><name><surname>Marusik</surname><given-names>Yuri M.</given-names></name><name><surname>Sharaf</surname><given-names>Mostafa R.</given-names></name><name><surname>Al Ketbi</surname><given-names>Khafiya</given-names></name><name><surname>Szűts</surname><given-names>Tamás</given-names></name></person-group><article-title>New data on spiders (<tp:taxon-name><tp:taxon-name-part taxon-name-part-type="class" reg="Arachnida">Arachnida</tp:taxon-name-part></tp:taxon-name>, <tp:taxon-name><tp:taxon-name-part taxon-name-part-type="order" reg="Araneae">Araneae</tp:taxon-name-part></tp:taxon-name>) of the Arabian Peninsula and the Levant, with new species and records</article-title><source>Zookeys</source><day>03</day><month>04</month><year>2026</year><volume>1276</volume><fpage>95</fpage><lpage>124</lpage><pub-id pub-id-type="doi">10.3897/zookeys.1276.186138</pub-id></mixed-citation></tp:treatment-meta><tp:nomenclature><tp:taxon-name><object-id xmlns:xlink="http://www.w3.org/1999/xlink" content-type="arpha" xlink:type="simple">13A89A7E-B946-54C6-88C0-1653D898693D</object-id>
                    		<tp:taxon-name-part taxon-name-part-type="genus" reg="Titanoeca">Titanoeca</tp:taxon-name-part> <tp:taxon-name-part taxon-name-part-type="species" reg="flavicoma">flavicoma</tp:taxon-name-part>
                    	</tp:taxon-name><tp:taxon-authority>L. Koch, 1872</tp:taxon-authority></tp:nomenclature><tp:treatment-sec sec-type="Material"><title>Material.</title><p>Lebanon: Keserwan-Jbeil Gov.: • 3♂ (<abbrev xmlns:xlink="http://www.w3.org/1999/xlink" content-type="institution" xlink:title="Zoological Museum of the University of Turku" xlink:type="simple">ZMUT</abbrev>), Faitroun, <named-content xmlns:xlink="http://www.w3.org/1999/xlink" content-type="dwc:verbatimCoordinates" xlink:type="simple">33°59'32"N, 35°44'13"E</named-content>, 1200 m, 21.4.2022 (C. Reuter).</p></tp:treatment-sec><tp:treatment-sec sec-type="Distribution"><title>Distribution.</title><p>France (Corsica) to Turkey and the Levant. New genus record for Lebanon.</p><sec sec-type="Family Zodariidae Thorell, 1881" id="sec21"><title>Family <tp:taxon-name><tp:taxon-name-part taxon-name-part-type="family" reg="Zodariidae">Zodariidae</tp:taxon-name-part></tp:taxon-name> Thorell, 1881</title></sec></tp:treatment-sec></tp:taxon-treatment>
